# Supplementary material for: Crowdsourcing citation-screening in a mixed-studies systematic review: a feasibility study
Source: BMC Med Res Methodol. 2021 Apr 26;21:88. doi: 10.1186/s12874-021-01271-4 (PMC8077753; doi:10.1186/s12874-021-01271-4)
Supplement: Supplementary file 5 — Additional file 5. [file 12874_2021_1271_MOESM5_ESM.xlsx]

## Sheet: Summary
Core team
Resolved due to UNSURE	332
Resolved due to disagreement (no UNSURE)	88
Not relevant	9324
Possibly relevant	222
Crowd
UNSURE	238
Disagreement (no UNSURE)	439
Not relevant	9373
Possibly relevant	173

## Sheet: Core team Not relevant
Title	Author
Too Much of a Good Thing: Risk Perception and Practice Variation in Contemporary American Childbirth	Owens, Kellie
Bringing Interpretability and Visualization with Artificial Neural Networks	Gritsenko, Andrey
Strengthening the Scientific Base for the Unambiguous Category II Fetal Heart Rate Tracing Algorithm	Hoose, Diane Van
The Effects of Exercise Modality on Myosin Heavy Chain Isoform Remodeling in the Post-Infarct Myocardium	Cruger, Justin R
Examination of Perinatal Care Processes and Outcomes of Childbearing Medicaid Beneficiaries Reported within the 2012-2014 American Association of Birth Centers Perinatal Data Registry	Jolles, Diana R
MRI methods for imaging the feto-placental vasculature and blood flow	Krishnamurthy, Uday Bhaskar
i-MOM: Improving Maternal-Fetal Outcome Monitoring	Bamgbose, Elizabeth
Extended clinical evaluation of a computer system for intrapartum fetal monitoring TT - Avaliação clínica alargada de um sistema computorizado de monitorização fetal intraparto	Nunes, Inês Maria Moreira Guedes Maia
Fetal hemodynamics and brain development in late onset intrauterine growth restriction	Zhu, Meng Yuan
Information theoretic active learning in unsupervised and supervised problems	Sourati, Jamshid
Data Aggregation in Healthcare Applications and BIGDATA set in a Fog based Cloud System	Chakraborty, Suryadip
A Fog-based Cloud Paradigm for Time-Sensitive Applications	Bhowmick, Satyajit
Object tracking & fetal signal monitoring	Bai, Yang
A Behavior Analytic Approach to Childbirth: A Contingency Analysis and Preliminary Investigation	Greenwald, Ashley E
Women's reasons for and experiences of having a homebirth following a previous Caesarean experience	Keedle, Hazel Sarah
Assessing complexity of physiological interactions	Henriques, Teresa Sarmento
Is Stratification of "Low-Risk" Women with Gestational Diabetes Mellitus to Usual Antenatal Care Safe?	Zhang, Yan
Early life programming of cardiometabolic disease: The role of prenatal zinc, intrauterine growth, and the development of the fetal autonomic nervous system	Mispireta, Monica L
Assessing glycaemic index utility: From bench to bedside	Grant, Shannan Melissa
Association rule mining and classification	Hourani, Anas
Perceived barriers to waterbirth: A survey of members of the american college of nurse-midwives	Way, Susan Elizabeth
Exploration of nurse-midwifery care for childbirth	Altman, Molly Rose
Applications of machine learning in biology and medicine	Shahri, Saied Haidarian
Keeping it Together, Falling Apart and Everything in Between: A Phenomenology of Women's Experience of Childbirth	Hall, Priscilla J
Perspectives of hypothermia treatment for neonatal Hypoxic-Ischemic Encephalopathy (HIE): A heuristic inquiry	Blais, Jeffrey Rocco
Does high body mass index affect the unplanned cesarean section rate and its indications in healthy nulliparous women without other risk factors?	Bukhzam, Dana
Birthing Outside the System: Wanting the best and safest. A grounded theory study about what motivates women to choose a high-risk homebirth or freebirth	Jackson, Melanie Kathleen
Sleep Disordered Breathing and Hypertension in Pregnancy	Robertson, Annette J
Learning from Data Streams: Synopsis and Change Detection	Sebastião, Ana Raquel Ferreira de Almeida
Improved generative modeling approaches for semi-supervised and domain adaptive classifier learning from labels and constraints	Raghuram, Jayaram
The Development and Psychometric Analysis of an Instrument to Measure a Woman's Experience of Childbirth	Rini, Elizabeth Viens
The lived experience of mothering following cesarean birth	Biesecker, Babette
Intrapartum nurses' beliefs about childbirth: A descriptive qualitative study in nurses that provide care to women in labor and birth	Ross, Sylvia P
Improved genetic programming techniques for data classification	Al-Madi, Nailah Shikri
Smart wireless system for monitoring and analyzing the health of the fetus	Kafle, Shriya
Towards personalized medicine using systems biology and machine learning	Voichita, Calin
Connaissances et perceptions des infirmières de la femme obèse qui donne naissance	Bertrand, Veronique
A novel combining algorithm in classification	Kim, Hyeuk
On the frontline of caring: A history of African nurses in colonial and postcolonial Zimbabwe: 1940s–1996	Masakure, Clement
Nonparametric estimation of receiver operating characteristic surfaces via Bernstein polynomials	Herath, Dushanthi N
What are the components of humanized childbirth in a highly specialized hospital? An organizational case study	Behruzi, Roxana
Predictors of nulliparas' childbirth preferences	Arcia, Adriana
Effect of preeclampsia on pregnancy and impact of age, race and income on preeclampsia	Fadia, Rhythm M
A Sibling Case-Control Study of Maternal Prenatal Body Mass Index as a Risk Factor For Autism Spectrum Disorder	Hendrix, Ruth Ann
Health System Performance Measurement in a Circumpolar Context: Selecting Performance Indicators for Maternity Care	Rich, Rebecca
The Effects of Action Learning on Nurses' Use of a Fetal Health Surveillance Guideline with Low-Risk Labouring Women	Snelgrove-Clarke, Erna E
Fetal and newborn auditory processing of the mother's and father's voice	Lee, Grace Yan Chi
Prototype electronic displays for improved visual interpretation of fetal heart rate variability	Hall, Lianna
Obesity during pregnancy on vagal tone, hemoglobin A1c, oxygenation, and perinatal outcomes	Helmreich, Rebecca Jo
Computer -assisted versus traditional classroom instruction to promote change in the nursing management of the second stage of labor	Nurse, Rachelle
Fetal and infant mortality in Racine WI: A case study approach	Nowak, Emily Witrak
Aortocaval compression at term pregnancy	Lee, Wee Yee Shara
Human nutrition, from the placenta to the population: Investigation into pre-eclampsia, micronutrients, and nicotine	Vance, Chardonnay Julia
The opinions and attitudes of obstetricians in the city of Havana, Cuba towards use of Cesarean section	Vazquez, Juan C
The relationship between artificial oxytocin (pitocin) use at birth for labor induction or augmentation and the psychosocial functioning of 3-year olds	Winstone, Claire Lilian
Behavioral and metabolic observations of dairy cows in the transition period	Carrier, Jerome
A comparison of perinatal care providers' use of the National Institute of Child Health and Human Development standardized terminology in documentation of intrapartal fetal heart rate patterns	Sigman, Faye M
Windowed direct exponential curve resolution quantification of nuclear magnetic resonance spectroscopy with applications to amniotic fluid metabonomics	Botros, Lucy L
Fetal behaviour in small for gestational age fetuses	Chambers, Beverly Jayne
Size at birth: An examination of meaning and usefulness, a prospective study of a cohort of infants born in Nepal	Vaidya, Anjana
Childbirth pain experience recall of United States Arab immigrant women: A cross cultural comparison	El-Adham, Azza Fouad Mohammed
The influence of fetal growth restriction and infection on the cerebral metabolic response to acute hypoxia	Dixon, James Charles
A feasibility study of the use of artificial neural networks in the diagnosis and treatment of schizophrenia	Choudhury, Sabina
Identification de gènes de susceptibilité de la prééclampsie	Levesque, Sebastien
The use of inositol phosphoglycans as a diagnostic tool in pregnancy	Paine, Malcolm
The use of misoprostol for labour and delivery	Lokugamage, Amali Upulmini
Dynamic three-dimensional fetal echocardiography	Deng, Jing
The effect of elective induction for post-term pregnancies in Cesarean section rates at the Kingston General Hospital	Chandy, George
The early external cephalic version (ECV) trial: A randomised controlled trial of ECV beginning at between 34–36 weeks compared to 37–38 weeks gestation	Hutton, Eileen Katherine McNally
Lay midwives and obstetricians: Alternative models of care and postpartum psychological adjustment	Jungblom, Rita M H
An investigation of the effects of pre-surgical orthopaedics on feeding in infants with cleft lip and/or palate	Masarei, Anthea Gillian
Human papillomavirus types 6 and 11, genital warts and juvenile onset recurrent respiratory papillomatosis: Prospective studies in the United States and Denmark	Silverberg, Michael Jonah
In vitro investigation of the hemodynamics of the carotid artery bifurcation	Poepping, Tamie L
Environmental impact on infant's developing melatonin levels and sleep -wake cycles	Becker, Ann
Symphysis-fundal height and the influence of placental malaria and poverty on pregnancy outcomes in rural Democratic Republic of Congo	Newby, Rachel Mary
An evaluation of women's satisfaction with midwife managed care: A randomised controlled trial of 1299 women	Shields, Noreen Rush
External cephalic version for breech presentation near term	Lau, Tze Kin
Fatigue during labor	Dunemn, Kathleen Nora
Factors associated with the cessation of exclusive breastfeeding among a select group of Newfoundland mothers	Warren, Sylvia Renee
The unique and combined impact of health and caretaking risk factors on the school adjustment of urban first-grade students	DelGaudio Weiss, Andrea Marie
HIV-1 infected women and their children in Europe: An epidemiological study of health and social care	Thorne, Claire Nicola
The effect of source of care on the content of prenatal care	Lee, Mary Alice
Anatomical studies of the fetoplacental circulation in pregnancies complicated by growth restriction	Macara, Lena Mary
The effects on infants of empathy and resonance as reflected in lullabies and playsongs: A musical developmental theory	Lopez, Sarah Grace
Doppler investigation of placental blood flow in the second trimester: a screening study for pre-eclampsia and growth retardation	Bewley, Susan Jane
The relationship between maternal-infant dyad adaptation and selected variables in primigravida experiencing unplanned Cesarean birth	Satyshur, Rosemarie Frances DiMauro
Development of, changes in, and factors associated with new parents' sense of competence	Gojmerac, Donna J
Parents' experience of having a very low birthweight premature infant	Manasse, Brenda A
The phenomenology of woman to mother the transformative experience of childbirth	Bergum, Vangie
DIACHRONOUS VS. SYNCHRONOUS STUDY OF OBSOLESCENCE	STINSON, EDDIE R A Y
Spectral analysis of fluctuations in heart rate in the human foetus during labour	LaBelle, Keith Stanley
Continuous measurement of scalp tissue oxygen tension and carotid arterial oxygen tension in the fetal lamb	Aarnoudse, J G // Oeseburg, B // Kwant, G // Huisjes, H J // Zijlstra, W G
Analysis of maternal and fetal cardiovascular systems during hyperglycemic pregnancy in the nonobese diabetic mouse	Aasa, K L // Kwong, K K // Adams, M A // Croy, B A
Successful pregnancy in a patient with hemodialysis in Iraq	Abd, K H // Al-Shamma, I
Limitations of current definitions of miscarriage using mean gestational sac diameter and crown-rump length measurements: A multicenter observational study	Abdallah, Y // Daemen, A // Kirk, E // Pexsters, A // Naji, O // Stalder, C // Gould, D // Ahmed, S // Guha, S // Syed, S // Bottomley, C // Timmerman, D // Bourne, T
Fetal fibronectin (Quick Check fFN test®) for detection of premature rupture of fetal membranes	Abdelazim, I A
Is expectant management of early-onset severe preeclampsia worthwhile in low-resource settings?	Abdel-Hady, E.-S. // Fawzy, M // El-Negeri, M // Nezar, M // Ragab, A // Helal, A S
For how long should oxytocin be continued during induction of labour?	Abdelhamid, E E
Birth outcome after caesarean section among mothers who delivered by caesarean section under general and spinal anesthesia at Gondar University teaching hospital north-west Ethiopia	Abdissa, Z // Awoke, T // Belayneh, T // Tefera, Y
Slovenian recommendations for vaginal birth after caesarean section | Slovenska priporočila za vaginalni porod po carskem rezu	Abdulkhalikova, D // Bregar, A T // Sršen, T P
Characteristics of the fetoplacental system in dynamics of pregnancy of women with gestational diabetes mellitus	Abdullayeva, N E
Massive fetomaternal hemorrhage with cardiotocographic sinusoidal rhythm. A case presentation and literature review | Hemorragia fetomaterna masiva con patrón cardiotocográfico sinusoidal. presentación de un caso y revisión de la literatura	Abehsera-Davó, D // Iglesias-Sánchez, C // Dans, F M // González-González, A
Congenital cardiac fibroma: An unusual presentation	Abend, M // Tirosh, E // Grishkan, A // Gonen, R
AI for dynamic team-mate adaptation in games	Abraham, A T // McGee, K
Bakri balloon placement in the successful management of postpartum hemorrhage in a bicornuate uterus: A case report	Abraham, C
Markedly elevated levels of inflammatory cytokines in maternal serum and peritoneal washing during arrested labor	Abramov, Y // Ezra, Y // Elchalal, U // Ben-Shachar, I // Fasouliotis, S J // Barak, V
Methodology for multifractal analysis of heart rate variability: from LF/HF ratio to wavelet leaders	Abry, P // Wendt, H // Jaffard, S // Helgason, H // Goncalves, P // Pereira, E // Gharib, C // Gaucherand, P // Doret, M
Pregnancy in women with heart disease and management of the newborn | CONTROL Y TRATAMIENTO DE LA EMBARAZADA CON CARDIOPATIA Y DEL RECIEN NACIDO	Abuli, M Puig // Chacon, M Jurado // Buruaga, J D Saenz De
Factor V Leiden and prothrombin G20210A gene mutations in women with a history of thrombosis during pregnancy: Relation to pregnancy outcomes for mother and fetus	Abu-Skeen, I A // Mohamed, A A // Moustafa, N N // Badawy, M E
Oxygen uptake of the human fetus at term	Acharya, G // Sitras, V
Mechanisms of meconium passage: Cholinergic stimulation of electromechanical coordination in the fetal colon	Acosta, R // Oyachi, N // Lee, J J // Lakshmanan, J // Atkinson, J B // Ross, M G
Long-term hypoxia alters ovine fetal endocrine and physiological responses to hypotension	Adachi, K // Umezaki, H // Kaushal, K M // Ducsay, C A
Anaesthesia for caesarean section. Comparison of two general anaesthetic regimens and spinal anaesthesia | Anästhesie zur sectio caesarea. Ein vergleich von zwei verfahren der allgemeinanästhesie sowie der spinalanästhesie	Adams, H A // Meyer, P // Stoppa, A // Müller-Goch, A // Bayer, P // Hecker, H
Regression of fetal heart block and myocardial echogenicity with steroid therapy in maternal Sjögren's syndrome	Adams, L L // Gungor, S // Salim, M // Harman, C R // Baschat, A A
Accuracy of sonography to predict estimated weight in fetuses with gastroschisis	Adams, S R // Durfee, S // Pettigrew, C // Katz, D // Jennings, R // Ecker, J // House, M // Benson, C B // Wolfberg, A
Laparoscopic cholecystectomy during pregnancy | Laparoskopisk kolecystektomi under graviditet	Adamsen, S // Jacobsen, B // Bentzon, N
Contemporary issues in women's health	Adanu, R M K // Boama, V // Guinto, V T // Sosa, C G
Chorioangioma of the placenta. Causing fetal distress	Adducci, J E
Womb or tomb	Adelsperger, D // Graham, A
Phases of second stage labor. Four descriptive case studies	Aderhold, K J // Roberts, J E
Snake bite in third trimester of pregnancy with systemic envenomation and delivery of a live baby in a low resource setting: A case report	Adewole, A A // Ugiagbe, O A // Onile, T G // Joseph, G A // Kassim, O D // Medupin, P F // Adeniran, A S
Fetal indications for cesarean section in the Obstetrical and Gynecological Clinic of the University of Perugia in the 5-year period 1972--1976 | Le indicazioni fetali al taglio cesareo, nella Clinica Ostetrica e Ginecologica dell'Università di Perugia nel quinquennio 1972--1976	Affronti, G // Giannone, E // Pagano, N
The Evolution of an Antepartum Testing Program	AFRIAT, C I
Six hourly vaginal misoprostol versus intracervical dinoprostone for cervical ripening and labor induction	Agarwal, N // Gupta, A // Kriplani, A // Bhatla, N // Parul
Extraction of fetal electrocardiographic signals using neural network	Agarwal, N // Prasad, D V // Swarnalatha, R
Fetal tachycardia without fetal distress	Agarwala, B N
Retinopathy of prematurity screening leading to cardiopulmonary arrest: Fatal complication of a benign procedure	Agrawal, Y // Patri, S // Kalavakunta, J K // Gupta, V
Neonatal alloimmune neutropenia: Still a diagnostic and therapeutical challenge	Águeda, S // Rocha, G // Ferreira, F // Vítor, B // Lima, M // Guimarães, H
Insufficient pain relief in vacuum extraction deliveries: A population-based study	Ahlberg, M // Saltvedt, S // Ekéus, C
Risks and indications for cesarean sections in primiparous women: A case-control study	Ahmed, S // Alsheeha, M // Alsammani, M
Dual boot MacBook deployment project	Ahn, C G
Correlation between gender by ultrasound and fetal karyotype in first and early second trimester of pregnancy	Aiello, H // Otano, L // Lippold, S // Matayoshi, T // Gadow, E
Forceps delivery at the University College Hospital, Ibadan, Nigeria	Aimakhu, C O // Olayemi, O // Enabor, O O // Oluyemi, F A // Aimakhu, V E
Umbilical cord venous progesterone at term delivery in relation to mode of delivery	Aisien, A O // Towobola, O A // Otubu, J A M // Imade, G E
Is amnioinfusion effective enough to reduce perinatal mortality?	Ajmal, W // Zaki, A // Aliya, Bashir // U., Naveeda // Pashtana, Minhas // Z.
The VRT revolution	Akay, M
Prenatal constriction of the ductus arteriosus following maternal diclofenac medication in the third trimester	Aker, K // Brantberg, A // Nyrnes, S A
The effect of chorionic villus sampling on fetal heart rate	Akhlaghpoor, S // Hosseinipoor, T
Sub-epithelial connective tissue graft and enamel matrix derivative in the management of a localized gingival recession defect: A case report	Akram, Z // Khawaja, N A // Rashid, H // Vohra, F
Antioxidative properties of phenolic acids and interaction with endogenous minor components during frying	Aladedunye, F A // Przybylski, R
Placental score and neonatal outcome: A clinical and pathologic study	Aladjem, S // Perrin, E // Fanaroff, A
Hospital setting for birth and use of medical procedures in low-risk women	Albers, L L // Savitz, D A
Critical analysis of a high percentage of caesarean section, particularly with regard to infantile morbidity (author's transl) | Kritische Analyse einer hohen Kaiserschnittfrequenz unter besonderer Berücksichtigung der kindlichen Morbidität	Albrecht, H
CTG score and Doppler sonography in fetal growth retardation and maternal hypertonie | CTG-score und Doppler-sonographie bei fetaler wachstumsretardierung und maternaler hypertonie	Albus, P // Künzel, W
Induction of labor and perinatal outcome: The impact of the amniotic fluid index	Alchalabi, H A // Obeidat, B R // Jallad, M F // Khader, Y S
The effect of maternal pushing on fetal cerebral oxygenation and blood volume during the second stage of labour	Aldrich, C J // D'Antona, D // Spencer, J A D // Wyatt, J S // Peebles, D M // Delpy, D T // Reynolds, E O R
External cephalic version for breech presentation at term: A prospective interventional study	Al-Jwadi, S A // Al-Ibrahim, B L H
Down the rabbit hole: a case against routine ultrasound	Alkhas, E
Double nuchal umbilical cord and breech presentation: The value of close follow-up	Al-Kouatly, H B // Schuster, S S // Skupski, D W
Comparison of vaginal misoprostol tablet with oxytocin infusion for induction of labor in term pregnancy	Allameh, Z // Rouholamin, S // Hekmat, R
First trimester ultrasound tests alone or in combination with first trimester serum tests for Down's syndrome screening	Alldred, S K // Takwoingi, Y // Guo, B // Pennant, M // Deeks, J J // Neilson, J P // Alfirevic, Z
Operational oceanography using the new SeaSoar undulator: New instruments designed to handle real-time data from multiple instruments, all transmitting up a single data link	Allen, J // Cornell, V // Moore, C M // Crisp, N // Dunning, J
Acute effects of nitrendipine in pregnancy‐induced hypertension	ALLEN, J // MAIGAARD, S // FORMAN, A // JACOBSEN, P // JESPERSEN, L T // HANSEN, K P B // ANDERSSON, K E
What's new in...obstetrics and gynaecology	Allen, J A // Selby, K F
Antepartum diagnosis and intrapartum management of lethal renal defects	Allen, R W // Rehm, N E // Scott, J R // Kochenour, N K
Epidemiological risk factors and perinatal outcomes of congenital anomalies | Fatores de risco epidemiolÃ³gicos e resultados perinatais das anomalias congÃªnitas	Almeida, L F G // JÃºnior, E Araujo // Crott, G C // Okido, M M // Berezowski, A T // Duarte, G // Marcolin, A C
Fetal lateral ventricular width: What should be its upper limit? A prospective cohort study and reanalysis of the current and previous data	Almog, B // Gamzu, R // Achiron, R // Fainaru, O // Zalel, Y
Effects of a cognitive training program and sleep hygiene for executive functions and sleep quality in healthy elderly | Efeitos de um programa de treino cognitivo e da higiene do sono para as funções executivas e para a qualidade de sono em idosos saudáveis	Almondes, K M de // Leonardo, M E M // Moreira, A M S
Factors affecting the rate and the indications of primary caesarean section	Al-Mulhim, A // Abu-Heija, A T // Ali, A H M // Bahnasy, A
Lawrence D. Longo: From chronic fetal hypoxia to proteomic predictors of fetal distress syndrome - A life devoted to research and mentoring based on virtue-ethics	Alonso, J G
Preliminary report: Immunoperoxidase-linked human placental lactogen as a histopathologic index of perinatal morbidity and mortality	Altshuler, G // Bault, L E De
Hemoglobin level in the human fetus and its relation to the acid base status and other fetal maternal parameters	Alvarez, P Acien // Mateu, V Salvatierra
Dermatoses of pregnancy | Schwangerschaftsdermatosen	Ambros-Rudolph, C M
The importance of serum bile acid level analysis and treatment with ursodeoxycholic acid in intrahepatic cholestasis of pregnancy: A case series from central Europe	Ambros-Rudolph, C M // Glatz, M // Trauner, M // Kerl, H // Müllegger, R R
10 Cerebral handicap in full-term neonates related to the mechanical forces of labour	Amiel-Tison, C // Sureau, C // Shnider, S M
Primipara in advanced age with myomatous uterus - Caesarean section with complications | KAISERSCHNITTKOMPLIKATIONEN BEI ALTER ERSTGEBARENDER MIT UTERUS MYOMATOSUS	Anastasiadis, P // Zippel, W
Liver transplantation during pregnancy in a patient with acute liver failure | Trasplante hepático durante el embarazo en una paciente con insuficiencia hepática aguda grave	Anders, M // Quiñonez, E // Goldaracena, N // Osatnik, J // Fernández, J L // Viola, L // Jeanes, C // Illia, R // Comignani, P // McCormack, L // Mastai, R
Neonatal Status in Relation to Incision Intervals, Obstetric Factors, and Anesthesia at Cesarean Delivery	Andersen, H F // Auster, G H // Marx, G F // Merkatz, I R
Recent trends in cesarean section rates in Ontario	Anderson, G M // Lomas, J
Successful management of antenatal presentation of cor triatriatum	Anderson, J A // Kennelly, M M
A case of an exit (ex-utero intrapartum treatment) procedure for a fetal giant oronasopharyngeal tumor	Ando, M // Bougaki, M // Tamai, Y // Araki, Y // Yamada, Y
Non-invasive Fetal ECG Signal Quality Assessment for Multichannel Heart Rate Estimation	Andreotti, F // Graser, F // Malberg, H // Zaunseder, S
The variability of fetal breathing movements in normal human fetuses at term	Andrews, J // Shime, J // Gare, D // Salgado, J // Whillans, G
Impaired reproductive performance of the unicornuate uterus: Intrauterine growth retardation, infertility, and recurrent abortion in five cases	Andrews, M C // Jones, H W
Maternal and perinatal effects of hypertension at term	Andrews, W W // Cox, S M // Sherman, M L // Leveno, K J
Compound Presentation Following External Version	Ang, L T
Systemic mastocytosis with diffuse cutaneous involvement and haematological disease presenting in utero treated unsuccessfully with vincristine	Angus, J // Leach, I H // Grant, J // Ravenscroft, J C
Strategic assessment of the availability of pediatric trauma care equipment, technology and supplies in Ghana	Ankomah, J // Stewart, B T // Oppong-Nketia, V // Koranteng, A // Gyedu, A // Quansah, R // Donkor, P // Abantanga, F // Mock, C
PROCEEDINGS OF THE ANNUAL CONFERENCE ON ENGINEERING IN MEDICINE AND BIOLOGY, 29TH, 1976	Anon
Morphological and functional pelvic floor defects from a gynaecological viewpoint | Morphologische und funktionelle beckenbodenstorungen aus gynakologischer sicht	Anthuber, C // Lienemann, A
Morphological and functional pelvic floor defects from a gynaecological viewpoint | Morphologische und funktionelle beckenbodenstörungen aus gynäkologischer sicht	Anthuber, C // Lienemann, A
Current status of continuous fetal pH monitoring	Antoine, C // Silverman, F // Young, B K
Anomaly detection in medical treatment to discover unusual patient management	Antonelli, D // Bruno, G // Chiusano, S
Simultaneous monitoring of head-to-cervix forces, intrauterine pressure and cervical dilatation during labour	Antonucci, M C // Pitman, M C // Eid, T // Steer, P J // Genevier, E S
Larger expansions of the CTG repeat in muscle compared to lymphocytes from patients with myotonic dystrophy	Anvret, M // Ahlberg, G // Grandell, U // Hedberg, B // Johnson, K // Edstrom, L
Incidence of Caesarean section delivery in District Sialkot	Anwar, A // Ansar, A // Saba, N
Assessment of fetal weil-being in methadone-maintained pregnancies: Abnormal nonstress tests	Anyaegbiinam, A // Tran, T // Jadali, D // Randolph, G // Mikhail, M S
Infective endocarditis during pregnancy: report of a case	Aoyagi, S // Akasu, K // Amako, M // Yoshikawa, K // Hori, H
Two-dimensional real-time ultrasound in the assessment of fetal activity in single and multiple pregnancy	Arabin, B
Fetal behaviour in multiple pregnancy: Methodical, clinical and scientific aspects | FETALES VERHALTEN BEI MEHRLINGSGRAVIDITAT: METHODISCHE, KLINISCHE UND WISSENSCHAFTLICHE ASPEKTE	Arabin, B // Eyck, V J // Wisser, J // Versmold, H // Weitzel, H K
Fetal 'economy mode' circulation illustrated on the basis of quantitative Doppler blood flow parameters | DIE 'SPARSCHALTUNG' DES FETALEN KREISLAUFS DARGESTELLT ANHAND VON EIGENEN QUANTITATIVEN DOPPLER-BLUFLUSSENPARAMETERN	Arabin, B // Saling, E
Clinical protocol for labor induction: Consensus proposal | Protocolo clínico para inducción del trabajo de parto: Propuesta de consenso	Aragón-Hernández, J P // ávila-Vergara, M A // Beltrán-Montoya, J // Calderón-Cisneros, E // Caldiño-Soto, F // Castilla-Zenteno, A // García-Espinosa, M // Gil-Márquez, J // Gudiño-Ruiz, E N // Hernández-Rivera, C // Loya-Montiel, L // Salvador-Domínguez, G // Vadillo-Ortega, F
Longitudinal assessment of behavioural transitions in healthy human fetuses during the third trimester of pregnancy	Arduini, D // Rizzo, G // Massacesi, M // Romanini, C // Mancuso, S
Randomized comparison of misoprostol vs. dinoprostone for cervical ripening and labor induction	Arias, F // Buser, D // Mora, G
Graphic presentation of the labor advancement in continuous epidural analgesia	Armatys, A
Congenital heart disease in pregnancy in a low-income country	Arora, N // Kausar, H // Jana, N // Mandal, S // Mukherjee, D // Mukherjee, R
Human placental lactogen and chorionic gonadotropin in diabetic pregnancies | HUMANES PLAZENTARES LAKTOGEN UND CHORIONGONADOTROPIN BEI DIABETISCHEN SCHWANGERSCHAFTEN	Artner, J // Baumung, H // Ogris, E
Relationship between blood pH, heart rate and meconium in the foetus, during the second stage of labour	Arto-Medrano, F // Torres, A V // Avila, F J R
Failed Induction of Labour	Arulkumaran, S // Gibb, D M F // TambyRaja, R L // Heng, S H // Ratnam, S S
Intrapartum, atraumatic, non-asphyxial intracranial hemorrhage in a full-term infant	Asakura, H // Schifrin, B S // Myers, S A
Puerperal cardiomyopathy and pulmonary edema after cesarean section | Miocardiopatía periparto y edema pulmonar tras cesárea	Asensi, P Doménech // Hernández-Palazón, J // Serrano, J A Tortosa // López, S Burguillos // Miranda, B Alonso
An audit of increasing caesarean rate in a teaching hospital	Asghar, S // Hamayon, A // Awan, F // Awan, A
Fetal laceration injury during cesarean delivery	Asgharnia, M // Esmailpour, N
User placement of a visual aid for detecting critical signals in fetal-heart rate tracings: A Yoke-control study	Ashdown, A J // Scerbo, M W // Anderson-Montoya, B L // Belfore, L A // Abuhamad, A Z // Davis, S S
Effect of amnioinfusion for meconium stained amniotic fluid on perinatal outcome	Ashfaq, F // Shah, A A
Parturients with hypertrophic cardiomyopathy: case series and review of pregnancy outcomes and anesthetic management of labor and delivery	Ashikhmina, E // Farber, M K // Mizuguchi, K A
Pre-induction cervical ripening: Comparing between two vaginal preparations of dinoprostone in women with an unfavorable cervix	Ashwal, E // Hiersch, L // Melamed, N // Manor, Y // Wiznitzer, A // Hod, M // Yogev, Y
Maternal and neonatal outcomes in 89 patients with Takayasu Arteritis (TA): Comparison before and after the TA diagnosis	Assad, A P L // Silva, T F Da // Bonfa, E // Pereira, R M R
Epilepsy in children and adolescents with mental retardation followed in specialized institutions «Envol» in Lomé, Togo | Place de l'épilepsie chez les enfants et les adolescents souffrant de retard mental dans les centres «Envol» de Lomé, Togo	Assogba, K // Belo, M // Balogou, A A K // Akakpo, M // Agbodjan-Djossou, A O // Kumako, V V // Apetse, K // Kombate, D // Bakonde, B // Agbéré, D // Grunitzky, E K // Assimadi, K
How to plan and manage reserves effectively	Atkins, K L
Primary fetal hydrothorax successfully treated with repeated thoracentesis. Report of a case | Hydrothorax foetal primitif traite avec succes par thoracocenteses iteratives. Rapport d'un cas	Aubard, Y // Derouineau, I // Ronayette, D // Magendie, S // Chinchilla, A M // Piver, P
Pregnancy complicated by calculi in the upper urinary tract. Clinical aspects and treatment | GROSSESSE ET LITHIASE DU HAUT APPAREIL URINAIRE. ASPECTS CLINIQUES ET CONDUITE THERAPEUTIQUE	Aubert, J // Dore, B // Moreau, P // Giraud, J R
Global friendship through space education motives new generation for more secure world	Author, S W // Author, R T Y
Proceedings of the first international workshop on continuous tissue pH measurements in obstetrics--Heidelberg, March 10, 1978	available]
NIH Consensus Development Conference summary--Cesarean childbirth	available]
Panel discussion: cesarean section. March of Dimes Symposium - perinatal care in the 1980's. November 17, 1980	available]
Caesarean childbirth. Summary of an NIH consensus statement	available]
The National Institutes of Health consensus development statement of Cesarean childbirth. A summary	available]
Advances in fetal echocardiography. Proceedings of the International Workshop on Fetal Electrocardiography. Nottingham, November 25-27, 1985	available]
Chapter 12 Ultrasound in perinatal medicine	available]
Amnioinfusion for meconium staining did not reduce the cesarean section rate	available]
Birth asphyxia - Cerebral palsy	available]
Case study of a women with pre-eclampsia	available]
Proceedings - 6th International Workshop on Enterprise Networking and Computing in Healthcare Industry, Healthcom 2004	available]
Quota régime: It's not over yet!	available]
Preventing infant death and injury during delivery	available]
Vaginal birth after previous cesarean section	available]
Proceedings ITCC 2005 - International Conference on Information Technology: Coding and Computing	available]
Guidelines for vaginal birth after previous caesarean birth	available]
Workforce development programs combat welder shortage	available]
Welcome to weld camp	available]
RN removed FHR monitor to make room: $3.8 million verdict. CASE ON POINT: Long v. Wader, 2007 ALSC 1041887--08/31/07) So.2d-AL	available]
Information from your family doctor. Electronic fetal monitoring	available]
AWHONN Position Statements. Amniotomy and placement of internal fetal spiral electrode through intact membranes	available]
2009 3rd International Conference on Pervasive Computing Technologies for Healthcare - Pervasive Health 2009, PCTHealth 2009	available]
Welding help for the Guangzhou Metro	available]
Did Dr. &amp; nurse fail notify pregnant Pt. to D/C Benicar? Mobile OB-GYN, PC. v. Baggett, 2009-AL-0615.006 (6/12/2009)-AL	available]
Polish gynaecological society giudelines on perinatal care and delivery management | Rekomendacje zespołu ekspertów Polskiego Towarzystwa Ginekologicznego dotycza{ogonek}ce opieki okołoporodowej i prowadzenia porodu	available]
LEMEDS 2011 - Proceedings of the Workshop on Learning from Medical Data Streams 2011, In Conjunction with the 13th Conference on Artificial Intelligence in Medicine, AIME 2011	available]
Clinical practice guidelines of the team of experts of the polish gynecological society: Management of the intrahepatic cholestasis of pregnancy | Rekomendacje Zespolu Ekspertów Polskiego Towarzystwa Ginekologicznego dotyczace postepowania w wewnatrzwatrobowej cholestazie ciezarnych	available]
Feasibility and safety study of a new device (Odón device) for assisted vaginal deliveries: Study protocol	available]
Informatics and Management Science VI	available]
Obstetric care consensus no. 1: Safe prevention of the primary cesarean delivery	available]
Proceedings - 2015 6th IEEE International Workshop on Advances in Sensors and Interfaces, IWASI 2015	available]
Keeping up to speed	available]
Proceedings - 2015 13th International Conference on Frontiers of Information Technology, FIT 2015	available]
Proceedings - 2017 International Conference on Machine Vision and Information Technology, CMVIT 2017	available]
Proceedings of SPIE - The International Society for Optical Engineering	available]
Effects of a partially home-based exercise program for women with gestational diabetes	Avery, M D // Leon, A S // Kopher, R A
Association of isolated polyhydramnios at or beyond 34 weeks of gestation and pregnancy outcome	Aviram, A // Salzer, L // Hiersch, L // Ashwal, E // Golan, G // Pardo, J // Wiznitzer, A // Yogev, Y
Pregnancy Outcome in Women with Decreased Sensation of Fetal Movements at Term According to Parity	Aviram, A // Shmueli, A // Hiersch, L // Ashwal, E // Wiznitzer, A // Yogev, Y // Hadar, E
Neonatal recognition of familial dysautonomia	Axelrod, F B // Porges, R F // Sein, M E
Reviewer Comments	Axelsson, O
Intrauterine growth retardation - The role of insulin-like growth factors in the regulation of fetal growth | Die intrauterine wachstumsretardierung (IUGR) - Zur rolle der insulin- like growth factors in der regulation fetalen wachstums	Axt, R // Jensen, A // Schmidt, W // Berger, R
Predictors of birth outcomes related to women with a previous caesarean section: experience of a Motherhood Center, Bizerte | Facteurs prédictifs de l’issue de l’accouchement sur utérus unicicatriciel, expérience du centre de Maternité de Bizerte	Ayachi, A // Derouich, S // Morjene, I // Mkaouer, L // Mnaser, D // Mourali, M
Midwife attendance during labour and its relation to interventions and outcome of birth | Zusammenhänge zwischen anwesenheit der hebamme, interventionen und dem outcome der geburt	Ayerle, G M // Hecker, H // Frömke, C // Hillemanns, P // Groß, M M
Myotonic dystrophy: Clinical and molecular spectrum in kwa zulu natal, south Africa | La myotonie dystrophique: Etude clinique et moleculaire au kwa zulu natal, republique sud africaine	Ayesha, M // Alfred, B P L // Renu, S // Kumari, H P
Early development and unstable genes in schizophrenia: Preliminary results	Ayton, A // Morris, A G // Tyson, P J // Hunt, D // Mortimer, A M // Cottrell, D
Treatment of breast cancer during pregnancy: Regimen selection, pregnancy monitoring and more	Azim, H A // Mastro, L Del // Scarfone, G // Peccatori, F A
Ante- and intra-partum factors that predict increased need for neonatal resuscitation	Aziz, K // Chadwick, M // Baker, M // Andrews, W
Acute feTal behavioral Response to prenatal Yoga: A single, blinded, randomized controlled trial (TRY yoga) Presented in oral format at the 82nd annual meeting of the Central Association of Obstetricians and Gynecologists, Charleston, SC, Oct. 21-24, 2015	Babbar, S // Hill, J B // Williams, K B // Pinon, M // Chauhan, S P // Maulik, D
Axial ultrasonographic imaging of the fetal maxilla for accurate characterization of facial clefts	Babcook, C J // McGahan, J P
Intramuscular fetal corticosteroid therapy: Short-term effects on the fetus	Babovic, I // Plesinac, S // Opalic, J // Devrnja, V // Pavlovic, I // Radojicic, Z // Plecas, D // Radunovic, N // Ljubic, A
Gastric carcinoma presenting as pericardial tamponade during pregnancy	Bačić, B // Mišić, Ž // Kovačić, V // Sprung, J
Lean manufacturing boot camps at the university of Kentucky	Badurdeen, F // Cooper, B // Hall, A // Holloway, L // Marksberry, P // McGinnis, A // Price, J
Routine investigations might be useful in pre-eclampsia, but not in gestational hypertension	Bailey, D J // Walton, S M
Vaginal birth after caesarean section in a population with a low overall caesarean section rate	Bais, J M J // Borden, D M R Van der // Pel, M // Bonsel, G J // Eskes, M // Slikke, H J W Van der // Bleker, O P
Work in progress: WE CAN: Introducing high school girls to electrical engineering	Baker, M C // Karp, T
Medico-legal problems in obstetrics | Aspekty prawne w położnictwie	Baker, P N
Transabdominal reduction of equine twin pregnancies | Riduzione transaddominale della gravidanza gemellare nel cavallo	Ball, B A
Fetal brain magnetic resonance imaging and long-term neurodevelopmental impairment	Banović, V // Škrablin, S // Banović, M // Radoš, M // Gverić-Ahmetašević, S // Babić, I
Intrapartum amnioinfusion in meconium-stained liquor: A case-control study	Bansal, N // Gupta, V // Nanda, A // Chaudhary, P // Tandon, A // Behl, N
Results of a Five‐Year Prospective Study Using a Feto‐Pelvic Scoring System For Term Singleton Breech Delivery After Uncomplicated Pregnancy	Barlöv, K // Larsson, G
The Effect of Type of Delivery on Neonatal Outcome in Singleton Infants of Birth Weight of 1,000 g or Less	Barrett, J M // Boehm, F H // Vaughn, W K
Per partum acidosis: Interest and feasibility of cerebral Doppler during labor | Intérêt et faisabilité du Doppler cérébral en cours de travail pour prédire une acidose néonatale	Barrois, M // Chartier, M // Lecarpentier, E // Goffinet, F // Tsatsaris, V
The prevention of fetal asphyxia	Bartholomew, R A
Familial junctional ectopictachycardia: Clinical and pathological findings | Forma familiar de la taquicardia ectópica de la unión: Hallazgos anatomoclínicos	Bartolomé, F Benito // González, E Tejerina // González, J I Rodríguez
Prolonged spontaneous labour in primigravidae whose labour was actively managed: Results of an audit	Barton, D P J // Robson, M S // Turner, M J // Stronge, J M
Oral, vaginal and sublingual misoprostol for induction of labor	Bartusevicius, A // Barcaite, E // Nadisauskiene, R
Current management of the HELLP syndrome | Aktuelles management beim HELLP-syndrom	Bartz, C // Rath, W
Patterns of obstetric procedures use maternity care	Baruffi, G // Dellinger, W S // Strobino, D M // Rudolph, A // Timmons, R G // Ross, A
Antenatal assessment of the growth restricted fetus	Baschat, A A // Harman, C R
Very low second-trimester maternal serum alpha-fetoprotein: Association with high birth weight	Baschat, A A // Harman, C R // Farid, G // Chodirker, B N // Evans, J A
Face and brow presentation: Independent risk factors	Bashiri, A // Burstein, E // Bar-David, J // Levy, A // Mazor, M
Transabdominal ultrasonographic evaluation of fetal well-being in the late-term mare and cow	Baska-Vincze, B // Baska, F // Szenci, O
Cesarean section: Trends and morbidity	Baskett, T F // McMillen, R M
Examination of the newborn: A practical guide: Second edition	Baston, H // Durward, H
Reaction of mother and fetus to physical exercise at high altitude | REAKTION VON MUTTER UND FET AUF DIE KORPERLICHE BELASTUNG IN DER HOHE	Baumann, H // Bung, P // Fallenstein, F // Huch, A // Huch, R
The late primipara: Which changes have occurred during the last 25 years? | DIE SPATE ERSTGEBARENDE: WAS HAT SICH IN DEN LETZTEN 25 JAHREN VERANDERT?	Baumann, H // Huch, R // Huch, A
Physiology and pathophysiology of breathing in the perinatal period | PHYSIOLOGIE UND PATHOPHYSIOLOGIE DER ATMUNG IN DER PERINATALEN PERIODE	Baumgarten, K
Evolution of Complete Heart Block in a Fetus and its Perinatal Management	Baxi, L // Bierman, F // Ursell, P
Characterization of babies discharged from Cabell Huntington Hospital during the calendar year 2005 with the diagnoses of neonatal abstinence syndrome	Baxter, F R // Nerhood, R // Chaffin, D
Combined spinal-epidural analgesia in the ambulating parturient | Rachianalgesie peridurale sequentielle et deambulatoire	Bayoumeu, F // Savoye, E // Caron, V // Baka, N
Identifying high-risk pregnancies and deliveries	Beauman, S S
Is intrapartum fever associated with ST-waveform changes of the fetal electrocardiogram? A retrospective cohort study	Becker, J H // Rijswijk, J Van // Versteijnen, B // Evers, A C C // Akker, E S A Van Den // Beek, E Van // Bolte, A C // Rijnders, R J P // Mol, B W J // Moons, K G M // Porath, M M // Drogtrop, A P // Schuitemaker, N W E // Willekes, C // Westerhuis, M.E.M.H. // Visser, G H A // Kwee, A
Juvenile hyaline fibromatosis: A report of two severe cases	Bedford, C D // Sills, J A // Sommelet-Olive, D // Boman, F // Beltramo, F // Cornu, G
Indications for cesarean section in a university hospital | Indications des césariennes dans un centre universitaire]	Béguin, F
Antenatal fetal assessment using biophysical profile score	Begum, F // Buckshee, K // Pande, J N
Effects of epidural analgesia on labor course	Behnamfar, F // Nafisi, Sh. // Behrashi, M // Majidi, Z // Sadat, Z
The Biochemistry and Clinical Application of Urinary Oestriol Measurement During Late Pregnancy in the 1990's	Beischer, N // Brown, J // Wein, P // Sheedy, M // Stereff, M // Boras, M
A comparative study on first stage versus second stage caesarean section on maternal and perinatal outcome	Belay, T // Yusuf, L // Negash, S
General Anaesthesia or Lumbar Epidural Block for Caesarean Section? Effects on the Foetal Heart Rate	Belfrage, P // Irestedt, L // Raabe, N // Arnér, S
Investigations on the validity of parameters of neonatal state diagnosis and of fetal monitoring in deliveries in breech presentation. Part II: Problems of intranatal monitoring of fetuses in breech presentation - suggestion of a general biochemical investigation | UNTERSUCHUNGEN ZUR WERTIGKEIT VON PARAMETERN DER NEONATALEN ZUSTANDSDIAGNOSTIK UND DER FETALEN UBERWACHUNG BEI GEBURTEN AUS BECKENEDL…	Bellee, H // Hommel, U // Link, M
Behavior of partial oxygen pressure in the fetal scalp during physiologic uterine contraction | VERHALTEN DES SAUERSTOFFPARTIALDRUCKES IN DER KOPFSCHWARTE DES FETEN WAHREND DER PHYSIOLOGISCHEN UTERUSKONTRAKTION	Bellee, H // Schoenjahn, V
How sonographic tomography will change the face of obstetric sonography: A pilot study	Benacerraf, B R // Shipp, T D // Bromley, B
Association of PPARγ2 gene variant Pro12Ala polymorphism with hypertension and obesity in the aboriginal Qatari population known for being consanguineous	Bener, A // Darwish, S // Al-Hamaq, A.O.A.A. // Mohammad, R M // Yousafzai, M T
The miR-200 family and its targets regulate type II cell differentiation in human fetal lung	Benlhabib, H // Guo, W // Pierce, B M // Mendelson, C R
Intrapartum outcome of term pregnancy after cervical cryotherapy	Benrubi, G I // Young, M // Nuss, R C
The significance of peripartum fever in women undergoing vaginal deliveries	Bensal, A // Weintraub, A Y // Levy, A // Holcberg, G // Sheiner, E
Perinatal analgesia and labour outcomes in Slovenia: A retrospective analysis of births between 2003 and 2013 | Obporodna analgezija in izidi porodov v Sloveniji: Retrospektivna analiza porodov v obdobju 2003–2013	Bergant, J // Sirc, T // Lučovnik, M // Verdenik, I // Pintarič, T S
Parturition under peridural anesthesia | DIE GEBURT UNTER PERIDURALANASTHESIE	Berger, C // Baumann, U // Radakovic, D
Comparative study at prenatal supervision in primiparous patients | ETUDE COMPARATIVE DE LA SURVEILLANCE PRENATALE CHEZ LA PRIMIGESTE	Berger, C // Bourreau, B // Boscq, G // Ekra, C Welfens
Circulatory responses to acute asphyxia are not affected by the glutamate antagonist lubeluzole in fetal sheep near term	Berger, R // Garnier, Y // Löbbert, T // Pfeiffer, D // Jensen, A
Intraoperative surgical complication during cesarean section: An observational study of the incidence and risk factors	Bergholt, T // Stenderup, J K // Vedsted-Jakobsen, A // Helm, P // Lenstrup, C
Confidence camp	Bergqvist, P // Gustafsson, F // Mårtensson, I
Breech births at term revisited: New contributions from Finland and Norway	Bergsjø, P
Identification of a novel in vivo virus-targeted phosphorylation site in Interferon Regulatory Factor-3 (IRF3)	Bergstroem, B // Johnsen, I B // Nguyen, T T // Hagen, L // Slupphaug, G // Thommesen, L // Anthonsen, M W
External cephalic version and daily post-versional maternal self-assessment of fetal presentation: A prospective study	Bergström, S
Currently used oxytocin regimen outcome measures at term &amp; postterm. I: Outcome indicators in relation to parity &amp; indication for induction	Berhan, Y // Dwivedi, A D
Reply	Berkowitz, R L // Brumbaugh, S A // Nageotte, M P
Reply	Berkowitz, R L // Goldberg, J D // Nageotte, M P
Results of a management protocol for premature rupture of the membranes	Berkowitz, R L // Hoder, E Laurence // Freedman, R M // Scott, D T // Maltzer, M C
Clinico-statistical considerations on the role of cesarean section in the management of delivery | Considerazioni clinico-statistiche sul ruolo del taglio cesareo nell'espletamento del parto	Bertaglia, A // Citti, U // Silva, C Barbanti // Martinez, F // Segre, A
Does fetal heart rate count? Developing a low cost, alternative powered Doppler fetal heart monitor for use in low resource high mortality settings	Bezuidenhout, H // Woods, D // Wyatt, J // Lawn, J
Fetal heart rate responses during maternal resistance exercise: A pilot study | Respostas da frequência cardíaca fetal durante exercício de força materno: Um estudo piloto	Bgeginski, R // Almada, B P // Kruel, L F M
A comparative study of 25 mcg vs 50 mcg of vaginal misoprostol for induction of labor	Bharathi, A // Kumar, K Ashok // Ganga, A Pavana
Role of foleys catheter for pre-induction ripening of cervix	Bhatti, K // Hafeez, R // Shaikh, F
Exploration of the clinical management of prolonged pregnancy	Bian, X
The role of cardiotokography in the diagnosis of intrauterine fetal death threat	Biczysko, R // Slomko, Z // Cwojdzinski, Z // Zaremba, Z
Combined vaginal-abdominal delivery of twins	Bider, D // Korach, J // Hourvitz, A // Dulitzky, M // Goldenberg, M // Mashiach, S
Chronic tophaceous gout as the first manifestation of gout in two cases and a review of the literature	Bieber, A // Schlesinger, N // Fawaz, A // Mader, R
Subchorionic hematoma as a risk factor of pregnancy and delivery in women with threatening abortion | Krwiak podkosmówkowy jako czynnik ryzyka cia{ogonek}ży i porodu kobiet z zagrażaja{ogonek}cym poronieniem	Biesiada, L // Krekora, M // Krasomski, G
Evaluation of the feasibility of ultrasound in a community care outpatient pregnancy assessment clinic for high-risk pregnancies | Étude de la faisabilité et de la valorisation de l'échographie focalisée dans un cadre d'explorations fonctionnelles extra-hospitalières pour des grossesses à risque	Bil, N // Eggermann, V // Roueli, A // Nizard, J
Frequency and indications of cesarean section in a tertiary care maternity unit	Bilal, S N // Yasmin, F // Akhtar, S
Evolution of indications for cesarean section between 1991 and 2000 in materials from the Pathology Clinic in the Department of Pregnancy and Labor, Pomeranian Medical University in Szczecin | Ewolucja wskazań do ciecia cesarskiego w latach 1991-2000 w materiale Kliniki Patologii Ciazy i Porodu IPG PAM w Szczecinie	Bilar, M
Bovine Intelligence for training horses	Billingsley, J
Ursodeoxycholic acid, S-adenosyl-L-methionine and their combinations in the treatment of gestational intrahepatic cholestasis (ICP) | Kyselina ursodeoxycholová, S-adenosyl-L-metionin a jejich kombinace v léčbě těhotenské intrahepatá lní cholestázy (ICP)	Binder, T // Salaj, P // Zima, T // Vítek, L
The use of the vacuum extractor Obstetric problems in the developing world	Bird, G C
Biophysical methods in diagnosis of intrapartal fetal hypoxia | Biofyzikálne metódy diagnostiky intrapartálnej fetálnej hypoxie	Biringer, K // Danko, J // Žúbor, P // Matašová, K // Zibolen, M // Pullmann, R
Pathological pregnancy and psychological symptoms in women | Patološka trudnoća i psihički simptomi u žena	Bjelanović, V // Babić, D // Orešković, S // Tomić, V // Martinac, M // Juras, J
Impact of thyrotropin receptor antibody levels on fetal development in two successive pregnancies in a woman with Graves' disease	Bjørgaas, M R // Farstad, H // Christiansen, S C // Blaas, H.-G.K.
Maternal and fetal cardiovascular effects of transdermal glyceryl trinitrate and intravenous ritodrine	Black, R S // Lees, C // Thompson, C // Pickles, A // Campbell, S
PDE4D and PDE4B function in distinct subcellular compartments in mouse embryonic fibroblasts	Blackman, B E // Horner, K // Heidmann, J // Wang, D // Richter, W // Rich, T C // Conti, M
Inducing labor with a sustained-release PGE<inf>2</inf> vaginal insert: Experience at a community hospital	Blair, F C // Tassone, S A // Pearman, C R // Cyr, M.B.St. // Rayburn, W F
Birth asphyxia and perinatal outcome in a low resourced setting in northern KZN	Blakeney, J // Govender, L // Kambaran, S R
Evaluation of feline uterine and umbilical arteries blood flow in a pharmacologically induced abnormal gestation model	Blanco, P G // Vercellini, R // Rube, A // Rodríguez, R // Arias, D O // Gobello, C
External cephalic version of twin A	Bloomfield, M M // Philipson, E H
Gel isoelectric focusing for following the successive carbamylations of amino groups in chymotrypsinogen A	Bobb, D // Hofstee, B H J
Effect of prolonged asphyxia on skin blood flow in fetal lambs	Bobby, P D // Santos, A C
Xerox telecopier transmission of fetal monitor tracings: A 4-Year experience	Bochin, F H // Hlaire, M F
The oxytocin challenge test	Boehm, F H // Braun, R D // Growdon, J H // Sherrell, J W
Correlation of the one-minute apgar score and umbilical cord acid-base status	Boehm, F H // Fields, L M // Entman, S S // Vaughn, W K
Partial necrosis of cervix uteri as a complication to HELLP-syndrome	Boesen, M P // Groenbeck, L // Wåhlin, A // Petersen, K R
Clinical aspects of the issue "pregnancy complicated by syphilis" | Klinichni aspekti na problema "bremennost, uslozhnena sus sifilis"	Bogdanova, A // Bozhinova, S
Formative research and development of innovative tools for "better Outcomes in Labour Difficulty" (BOLD): Study protocol Obstetrics	Bohren, M A // Oladapo, O T // Tunçalp, Ö // Wendland, M // Vogel, J P // Tikkanen, M // Fawole, B // Mugerwa, K // Souza, J P // Bahl, R // Gülmezoglu, A M
The change in the indications for caesarean operations between 1977 and 1983 | EVOLUTION DANS LES INDICATIONS DES CESARIENNES DE 1977 A 1983	Boisselier, P // Maghioracos, P // Marpeau, L // Hajali, B // Barrat, J
Caesarean Section Survey in Galway - 1973 through 1987	Bolaji, I I // Meehan, F P
Junctional ectopic tachycardia with a benign course in a premature infant	Bolens, M // Friedli, B
Individual termination as a function of growth and maturation of the fetus | DIE INDIVIDUELLE TERMINIERUNG ALS FUNKTION VON WACHSTUM UND REIFUNG DES FETUS	Bolte, A
Obstetrical management in severe foetal growth retardation: Report on results of a study on 278 newborn with severe dystrophy born between 1970 and 1985 | GEBURTSHILFLICHES MANAGEMENT BEI SCHWERER FETALER WACHSTUMSRETARDIERUNG. ERGEBNISBERICHT ANHAND VON 278 NEUGEBORENEN MIT SCHWERER DYSTROPHIE DER JAHRGANGE 1970-1985	Bolte, A // Fuhrmann, U // Hamm, W // Kusche, M // Schlensker, K H // Stenzel, B
Disruption of the ProSAP2 gene in a t(12;22)(q24.1;q13.3) is associated with the 22q13.3 deletion syndrome	Bonaglia, M C // Giorda, R // Borgatti, R // Felisari, G // Gagliardi, C // Selicorni, A // Zuffardi, O
Perinatal risks of untreated depression during pregnancy	Bonari, L // Pinto, N // Ahn, E // Einarson, A // Steiner, M // Koren, G
Fetal heart rate (FHR) pathology in labor related to preceeding Doppler sonographic results of the umbilical artery and fetal aorta in appropriate and small for gestational age babies. A longitudinal analysis	Bonatz, G // Schulz, V // Weisner, D // Jonat, W
Premature beats in newborns | EXTRASYSTOLIE IM NEUGEBORENENALTER	Boning, U // Brodherr-Heberlein, S // Schreiber, R // Schumacher, G // Bühlmeyer, K
Estimation of beta-2-microglobulin in the amniotic fluid. Report of 191 determinations | DOSAGE DE LA BETA-2-MICROGLOBULINE DANS LE LIQUIDE AMNIOTIQUE. A PROPOS DE 191 DETERMINATIONS	Bonnet, M // Guibaud, S // Bornet, H
Counting of fetal movements by the mother-to-be. A simple and sure method to monitor pregnancy | LE COMPTAGE MATERNEL DES MOUVEMENTS FOETAUX. UNE METHODE SIMPLE ET SURE DE SURVEILLANCE DE LA GROSSESSE	Boog, G
Obstetrical complications and further schizophrenia of the offspring: A new reason for litigation? | Complications obstétricales et schizophrénie ultérieure de l'enfant: Une nouvelle menace médico-légale pour les accoucheurs?	Boog, G
Rapid microanalysis of lactate in cord blood and at fetal scalp blood sampling | Microdosage rapide des lactates au sang du cordon et au scalp fœtal	Boog, G
Cerebral palsy and perinatal asphyxia (II - Medicolegal implications and prevention) | Asphyxie périnatale et infirmité motrice d'origine cérébrale (II - Implications médico-légales et prévention)	Boog, G
Controlled acoustic and light stimulation of the fetus in the third trimester | KONTROLLIERTE AKUSTISCHE UND LICHTOPTISCHE STIMULATION DES FETEN IM LETZTEN SCHWANGERSCHAFTSDRITTEL	Boos, R // Gnirs, J // Auer, L // Schmidt, W
Acute progression of a unilateral fetal ovarian cyst to complex bilateral cysts causing acute polyhydramnios	Bornstein, E // Barnhard, Y // Ferber, A // Segarra, P // Divon, M Y
The miracle year: From basic structure to social communication	Bortfeld, H // Shaw, K E // Depowski, N
Congenital hepatic arteriovenous malformation: Sonographic findings and clinical implications	Botha, T // Rasmussen, O // Carlan, S J // Greenbaum, L
MBNL1<inf>42</inf>and MBNL1<inf>43</inf>gene isoforms, overexpressed in DM1-patient muscle, encode for nuclear proteins interacting with Src family kinases	Botta, A // Malena, A // Tibaldi, E // Rocchi, L // Loro, E // Pena, E // Cenci, L // Ambrosi, E // Bellocchi, M C // Pagano, M A // Novelli, G // Rossi, G // Monaco, H L // Gianazza, E // Pantic, B // Romeo, V // Marin, O // Brunati, A M // Vergani, L
Antenatal active-integrative birth course. Clinical experience to Obstetrics and Gynecology Department of Saronno | Corso di preparazione al parto attivo integrato. Esperienza presso la U.O. di Ostetricia e Ginecologia di Saronno Azienda Ospedaliera di Busto Arsizio (VA)	Bottino, S // Rossi, M // Zanelli, F // Altermani, M M // Amorese, A // Moretti, S // Gorla, L // Ceriani, E // Legnani, R // Spreafico, A // Pavanello, R // Fusco, A // Schettini, A // Beretta, S // Colombo, C // Misciascio, F // Dolce, A R // Tuccimei, S // Montrasio, G
Delivery of the premature infant	Bottoms, S
The relationship between amniotic fluid index and successful external cephalic version: A 14-year experience	Boucher, M // Bujold, E // Marquette, G P // Vezina, Y
Perinatal listeriosis (early-onset): Correlation of antenatal manifestations and neonatal outcome	Boucher, M // Yonekura, M L
Radiologic seminar CLXXXII: ultrasound evaluation of some fetal abnormalities	Bouchillon, C D
Should fetal scalp blood sampling be performed in the case of meconium-stained amniotic fluid?	Boujenah, J // Oliveira, J // Hosseraye, C De La // Benbara, A // Tigaizin, A // Bricou, A // Carbillon, L
Practical application of ulta-sound fetal biometry | APPLICATIONS PRATIQUES DE LA BIOMETRIE FOETALE ULTRA-SONORE	Bourgeot, P // Potier, A // Goeusse, P
Perinatal pathology after normal pregnancies | PATHOLOGIE PERINATALE APRES GROSSESSE NORMALE	Bourgin, C // Tournaire, M // Breart, G // Chavinie, J
Repeat sizes at CAG/CTG loci CTG18.1, ERDA1 and TGC13-7a in schizophrenia	Bowen, T // Guy, C A // Cardno, A G // Vincent, J B // Kennedy, J L // Jones, L A // Gray, M // Sanders, R D // McCarthy, G // Murphy, K C // Owen, M J // O'Donovan, M C
Using ultrasonography to diagnose fetal malformations	Bowerman, R A
Failed forceps	Boyd, M E // Usher, R H // McLean, F H // Norman, B E
Labor in the primigravid patient	Boylan, P C
A breech delivery and induction with prostaglandin E2 | Sedalishtno razhdane i induktsiia s prostaglandin E2	Bozhinova, S
The course of pregnancy and labor in patients with epilepsy | Protichane na bremennostta i razhdaneto pri bremenni s epilepsiia	Bozhinova, S // Bozhinov, P
Reliability of fetal buttock blood sampling in assessing the acid-base balance of the breech fetus	Brady, K // Duff, P // Read, J A // Harlass, F E
Impact of habitual exercise on the strength of individuals with myotonic dystrophy type 1	Brady, L I // MacNeil, L G // Tarnopolsky, M A
Managing the primary cesarean delivery rate	Branch, D W // Silver, R M
VIBRATION OF THE CERVIX TO EXPEDITE FIRST STAGE OF LABOUR	Brant, H A // Lachelin, GillianC.L.
Relationship of systolic/diastolic ratios from umbilical velocimetry to fetal heart rate	Brar, H S // Medearis, A L // Platt, L D
The course of pregnancy and labour in a woman with ulcerative colitis	Breborowicz, G // Slomko, Z // Spaczynski, M // Zaremba, Z
Limits of fetal viability and its enhancement	Breborowicz, G H
Perinatal mortality in diabetic patients undergoing antepartum fetal evaluation: A case-control study	Brecher, A // Tharakan, T // Williams, A // Baxi, L
Intrapartum deaths: missed opportunities	Breeze, A C G // Lees, C C
Impact of training in physiological delivery on maternal land perinatal outcome (a before/after survey in a type 2A maternity) | Impact d'une formation à l'accouchement physiologique sur les résultats maternels et périnatals: Enquête de type avant/après dans une maternité de niveau 2A	Brément, S // Giard, C // Racinet, C
Delivery in lateral position. Randomized clinical trial comparing the maternal positions in lateral position and dorsal position for the second stage of labour | Accouchement en décubitus latéral. Essai clinique randomisé comparant les positions maternelles en décubitus latéral et en décubitus dorsal lors de la deuxième phase du travail	Brément, S // Mossan, S // Belery, A // Racinet, C
Resuscitation of the fetus in utero | LA REANIMATION DU FOETUS 'IN UTERO'	Bremond, A // Levi, J
Artificial induction of labor. Role of the automatic infusion system of A.C. Turnbull. A 122-case study | L'INDUCTION ARTIFICIELLE DU TRAVAIL. 2. PLACE DE 'L'AUTOMATIC INFUSION SYSTEM' DE A.C. TURNBULL. A PROPOS DE 122 OBSERVATIONS	Bremond, A // Rudigoz, R C // Dominici, J // Magnin, P
External cephalic version: Experience about 237 versions at Port-Royal maternity | Version par manœuvre externe: Expérience à la maternité Port-Royal à partir de 237 versions	Bret, T Le // Grangé, G // Goffinet, F // Cabrol, D
Transient non-autoimmune fetal heart block	Breur, J.M.P.J. // Oudijk, M A // Stoutenbeek, P // Visser, G H A // Meijboom, E J
A longitudinal study of pregnancy outcome following idiopathic recurrent miscarriage	Brigham, S A // Conlon, C // Farquharson, R G
Is the association between depression and blunted cardiovascular stress reactions mediated by perceptions of stress?	Brindle, R C // Ginty, A T // Conklin, S M
Multichannel mapping of fetal magnetocardiogram in an unshielded hospital setting	Brisinda, D // Comani, S // Meloni, A M // Alleva, G // Mantini, D // Fenici, R
The pleiotropic expression of the myotonic dystrophy protein kinase gene illustrates the complex relationships between genetic, biological and clinical covariates of male aging	Brisson, D // Houde, G // St-Pierre, J // Vohl, M.-C. // Mathieu, J // Gaudet, D
Glucosaminoglycans in the amniotic fluid in normal pregnancy and in cases with clinical signs of fetal distress (Polish)	Bromboszcz, A // Krajewski, W // Bobrzynska, B // Reron, A
An unusual outcome for fetus with gastroschisis	Bromley, B // Shamberger, R C // Benacerraf, B
Anaerobic bacteria in pediatric infections	Brook, I
Movement programming depends on understanding of behavioral requirements	Brooks, V B // Kennedy, P R // Ross, H.-G.
Sports and pregnancy | Sport e gravidanza	Broso, P // Buffetti, G
Hepatic Pregnancy Suspected at Term and Successful Delivery of a Live Neonate With Placental Attachment to the Right Lobe of the Liver	Brouard, K J // Howard, B R // Dyer, R A
Indications for induction of labor	Brouillard-Pierce, C
Realtime blade element math model delivered for USMC flight training devices	Brown, H // Koelzer, H // Ruckel, P // Stepura, M // Nixon, R
A Fetal Intensive Care Nursing Program	BROWN, J G // JOHNSON, W L
Evaluating PLATO: Postgraduate teaching and learning online	Brown, M // Bullock, A
Sickle cell disease in pregnancy [4]	Browne, I // Byrne, H // Briggs, L
Cardiotocographic findings in the course of labor analgesia by association of diazepam-sodium 4 hydroxybutyrate | Rilievi cardiotocografici in corso di analgesia del parto con l'associazione diazepam-4-idrossibutirrato di sodio	Brugnoli, C A // Beltrami, M // Alfieri, G // Bernardi, F // Signorelli, F
Em busca de um novo horizonte: O encontro de artes e tradição gaúcha e a universalização do tradicionalismo	Brum, C K
A return to running program for the postpartum client: A case report	Brumitt, J
Doppler ultrasonography of the umbilical cord in complicated pregnancies	Bruner, J B // Levy, D W // Arger, P H
Dementia plus: A new dementing disorder?	Bruni, A C // Michele, G De // Casari, G // Cocozza, S // Castaldo, I // Mollica, C // Nicotra, S // Buongiorno, T // Filla, A
Critical role of PDE4D in β<inf>2</inf>-adrenoceptor-dependent cAMP signaling in mouse embryonic fibroblasts	Bruss, M D // Richter, W // Horner, K // Jin, S.-L.C. // Conti, M
Aerobic physical exercise in the third trimester in pregnant woman with Hashimoto’s thyroiditis - A case report | Fizičko vežbanje aerobnog tipa tokom trećeg trimestra kod trudnice sa Hašimotovim sindromom	Bubnjević, K // Ugarković, D
Level of fetal head above brim: Comparison of three transabdominal methods of estimation, and interobserver agreement	Buchmann, E J // Guidozzi, F
Intrapartum-related birth asphyxia in South Africa - Lessons from the first national perinatal care survey	Buchmann, E J // Pattinson, R C // Nyathikazi, N
The pregnant diabetic and her child | LA FEMME ENCEINTE DIABETIQUE ET SON ENFANT	Buge, M T // Henrion, F
Induction of labor with misoprostol | INDUCCION DEL TRABAJO DE PARTO CON MISOPROSTOL	Bugnon, A // Paniagua, A E // Postiglione, G // Lardizabal, J L
Endotoxemia causing fetal bradycardia during urosepsis	Buhimschi, C // Weiner, C P
Caesarean delivery at the Federal Medical Centre Gombe: a 3-year experience	Bukar, M // Audu, B M // Massa, A A
Pain Relief in Labor by Transcutaneous Electrical Nerve Stimulation: Testing of a Modified Stimulation Technique and Evaluation of the Neurological and Biochemical Condition of the Newborn Infant	Bundsen, P // Ericson, K // Peterson, L.‐E. // Thiringer, K
Amniography, a diagnostic method in obstetrics | Amniografiiata--diagnostichen metod v akusherstvoto	Burdarova, I
Comparative assessment of 24-hour fetal monitoring methods based on cardiac rhythm	Bureev, A S // Zhdanov, D S // Zilberman, N N // Kiseleva, E Y // Yuriev, S Y
Determination of antepartum and intrapartum risk factors associated with neonatal intensive care unit admission	Burgess, A P H // Katz, J // Pessolano, J // Ponterio, J // Moretti, M // Lakhi, N A
Copeptin: A marker for stress reaction in fetuses with intrauterine growth restriction	Burkhardt, T // Schwabe, S // Morgenthaler, N G // Natalucci, G // Zimmermann, R // Wellmann, S
Diabetes mellitus and pregnancy	Burns, E M
The use of convolutional neural networks in biomedical data processing	Bursa, M // Lhotska, L
Computerized analysis of fetal heart rate in pregnancies complicated by gestational diabetes mellitus	Buscicchio, G // Gentilucci, L // Giannubilo, S R // Tranquilli, A L
Effect of Maternal Magnesium Sulfate Treatment on Fetal Heart Rate Variability	Ca±ez, M S // Reed, K L // Shenker, L
Case 28-1976: A Nine-Year-Old Girl with Congenital Heart Disease and Dysmorphic Facies	Cabot, R C // Scully, R E // Galdabini, J J // Mcneely, B U // Yurchak, P M // Fallon, J T
Case 7-1993: A Six-Year-Old Boy with Multiple Bone Lesions, Repeated Fractures, and Sexual Precocity	Cabot, R C // Scully, R E // Mark, E J // McNeely, W F // McNeely, B U // Majzoub, J A // Scully, R E
Case 1-1994: A 27-Year-Old Woman with Secondary Infertility and a Bladder Mass	Cabot, R C // Scully, R E // Mark, E J // Mcneely, W F // Mcneely, B U // O'leary, M P // Mattia, A R
Detection of fetal cardiac activity between 41 and 43 days of gestation	Cadkin, A V // McAlpin, J
Volume imaging in obstetrics, preliminary results of our experience	Cafici, V D // Wojakowski, A B // Ayan, J Terrones // Margulies, N D
Are current rates of cesarean justified?	Caire, J B
Premature rupture of membranes at 20 weeks: Report of a successful outcome after transcervical application of fibrin glue	Calado, E // Ayres-De-Campos, D
Diabetes and pregnancy: An update of the problem	Calderon, I M P // Kerche, L.T.R.L. // Damasceno, D C // Rudge, M V C
CTG: A connectivity trace generator for testing the performance of opportunistic mobile systems	Calegari, R // Musolesi, M // Raimondi, F // Mascolo, C
The effects of maternal anxiety prior to amniocentesis on uterine and fetal umbilical blood flow	Çalişkan, E // Özkan, S // Çakiroǧlu, Y // Yalçinkaya, Ö // Polat, A // Çorakçi, A
Description of a real-time system to extract the fetal electrocardiogram	Callaerts, D // Sansen, W // Vandewalle, J // Vantrappen, G // Janssens, J
Use of ultrasound in intrauterine fetal transfusion: presentation of a case | Utilidad del ultrasonido en la transfusión fetal intrauterina: presentación de un caso	Calleja, L Amor // Alonso, A García // Tagle, J E García // Covarrubias, L R Osorno
New insights into perinatal testicular torsion	Callewaert, P R H // Kerrebroeck, P Van
Clinical forum 9. Obstetrics II: breech presentation	Calvert, J
Metformin in breast cancer - an evolving mystery	Camacho, L // Dasgupta, A // Jiralerspong, S
Kielland's forceps: Past, present and future	Cameron, M
A comparison of intrapartum automated fetal electrocardiography and conventional cardiotocography - A randomised controlled study [9]	Campbell, L // Parisaei, M // Erskine, K J
Congenital thymic cyst: Prenatal sonographic and postnatal magnetic resonance findings	Campos, E De Miguel // Casanova, A // Urbano, J // Carrasco, J D
Using robots to raise interest in technology among underrepresented groups	Cannon, K // Lapoint, M A // Bird, N // Panciera, K // Veeraraghavan, H // Papanikolopoulos, N // Gini, M
Fetal distress caused by obstetrico-surgical trauma | Suferinta fetalǎ prin traumatisme obstetrico-chirurgicale	Cǎprioarǎ, D // Bǎltescu, P // Mösler, H // Ghibu, L
DARPA counter-sniper program: Phase 1 Acoustic Systems Demonstration results	Carapezza, E M // Law, D B // Csanadi, C J
Reactive nonstress test despite severe congenital brain damage: What does the test measure?	Cardosi, R J // Heffron, J A // Spellacy, W N
Maternal and neonatal outcome after Cesarean or midforceps delivery	Carmona, F // Cristobal, P // Martínez-Román, S // Garrón, I // Cararach, V // Iglesias, X
Acute fatty liver in pregnancy. Experience of 7 years | Hígado graso agudo del embarazo. Experiencia de siete años	Carranza, E Cejudo // Martínez, A Helguera // Cáceres, E García
Convulsiones neonatales en un área de salud. I. Incidencia, etiología y aspectos clínicos	Carrascosa, M C
Chlorpromazine and promethazine in obstetrics	Carroll, J J // Hudson, P W
Does occiput posterior position in the second stage of labour increase the operative delivery rate?	Carseldine, W J // Phipps, H // Zawada, S F // Campbell, N T // Ludlow, J P // Krishnan, S Y // Vries, B S De
Ultrasonic power and intensities produced by diagnostic ultrasound equipment	Carson, P L // Fischella, P R // Oughton, T V
Prevalence and factors associated with practice of episiotomy at a maternity school in Recife, Pernambuco, Brazil | Prevalência e fatores associados à prática da episiotomia em maternidade escola do Recife, Pernambuco, Brasil	Carvalho, C C M de // Souza, A S R // Filho, O B M
Intervention Rates in Spontaneous Term Labour in Low Risk Nulliparous Women	Cary, A J
Resuscitation of the neonate: Principles and guidelines	Casalino, M B
Automatic evaluation of progression angle and fetal head station through intrapartum echographic monitoring	Casciaro, S // Conversano, F // Casciaro, E // Soloperto, G // Perrone, E // Renzo, G C Di // Perrone, A
Pregnancy in a unicornuate uterus: A case report	Caserta, D // Mallozzi, M // Meldolesi, C // Bianchi, P // Moscarini, M
Oligohydramnios: Maternal and fetal complications | Oligoidramnios: Complicanze materne e fetali	Caserta, R // Angelis, A De // Gargiulo, L // Berlingieri, P
Obstetric and Perinatal Events: The Accuracy of Maternal Report	Casey, R // Rieckhoff, M // Beebe, S A // Pinto-Martin, J
Placental chorioangioma. Presentation of a case with electron-microscopic and immunochemical studies	Cash, J B // Powell, D E
Care of Traumatic Conditions in an Observation Unit	Caspers, C G
Evaluation of the Murless head extractor | Valoración del uso del extractor cefálico de Murless	Castellanos, J L Cerda // Martinez, J E Zavala // Raffray, M M Matute // Enriquez, L Sevilla
Forceps applications at the lying in hospital 'Concepcion Palacios' | EL FORCEPS EN LA MATERNIDAD 'CONCEPCION PALACIOS'	Castellanos, R // Navarrete, S // Cabello, F
Concurrent training effect on muscle fibers in Wistar rats	Castoldi, R C // Camargo, R C T // Magalhães, A J B // Ozaki, G A Tamura // Kodama, F Y // Oikawa, S M // Papoti, M // Filho, J C S Camargo
Reversible peripartum liver failure: A new perspective on the diagnosis, treatment, and cause of acute fatty liver of pregnancy, based on 28 consecutive cases	Castro, M A // Fassett, M J // Reynolds, T B // Shaw, K J // Goodwin, T M
Safe prevention of the primary cesarean delivery This document was developed jointly by the with the assistance of	Caughey, A B // Cahill, A G // Guise, J.-M. // Rouse, D J
The Guadeloupean perinatal mortality audit: Process, results, and implications	Caunes, F De // Alexander, G R // Berchel, C // Guengant, J.-P. // Papiernik, E
RACT ENFORCEMENT	Cava, Anthony J
Neonatal presentation of Prader-Willi syndrome: A report of five cases | Présentation néonatale du syndrome de Prader-Willi: à propos de 5 cas	Ceaurriz, B Richard-De // Leymarie, C // Godefroy, A // Collignon, P // Sigaudy, S // Truc, P
Maternal morbid obesity and the risk of adverse pregnancy outcome	Cedergren, M I
Suggestions concerning the management of twin pregnancy and labour	Cekanski, A // Poreba, R // Wolnicki, J // Azis, F
Cesarean delivery at term in low risk pregnancies: Effects on neonatal morbidity | Nacimiento por cesárea al término en embarazos de bajo riesgo: Efectos sobre la morbilidad neonatal	Cernadas, J M Ceriani // Mariani, G // Pardo, A // Aguirre, A // Pérez, C // Brener, P // Ponte, F A Cores
Delayed-onset dystonia due to perinatal asphyxia: A prospective study	Cerovac, N // Petrović, I // Klein, C // Kostić, V S
Conservative treatment of the intrapartum fetal distress: Perinatal course of the fetuses recuperated within pathologic zones	Cerqueira, J // Romero, M Vaz // Bellart, J // Sanchez, P Duran // Cabero, L // Altirriba, J Esteban
Management of multiple gestation	Cetrulo, C L // Ingardia, C J // Sbarra, A J
An informative probability model enhancing real time echobiometry to improve fetal weight estimation accuracy	Cevenini, G // Severi, F M // Bocchi, C // Petraglia, F // Barbini, P
Fetal functional AV blocks in high-risk pregnancies | FETALE FUNKTIONELLE AV-BLOCKIERUNGEN BEI RISIKOSCHWANGERSCHAFTEN	Ch., Fendel Sohn // H., Sohn // G.
Clinical experience in intracervical application of prostaglandin E<inf>2</inf>for induction of labour | KLINISCHE ERFAHRUNGEN MIT INTRACERVIKALER PROSTAGLANDIN E<inf>2</inf>-APPLIKATION ZUR GEBURTSEINLEITUNG	Ch., Schonlau Stumpf // H., Hubner // F., Kesternich // P., Jung // H.
The influence of a defined physical exercise during pregnancy on the functional values of the maternal cardiovascular system and on fetal heart rate | UBER DEN EINFLUSS EINER DEFINIERTEN KORPERLICHEN BELASTUNG IN DER SCHWANGERSCHAFT AUF DIE FUNKTIONSGROSSEN DES MUTTERLICHEN HERZ-KREISLAUF-SYSTEMS UND AUF DIE FETALE HERZFREQUENZ	Ch., Turk Estel // W.
Use of routine interventions in vaginal labor and birth: Findings from the maternity experiences survey	Chalmers, B // Kaczorowski, J // Levitt, C // Dzakpasu, S // O'Brien, B // Lee, L // Boscoe, M // Young, D
Obstetric cholestasis (OC)	Chambers, J // Tuson, A
Fetal alcohol syndrome	Chan, D Q
Omphalopagus conjoining and twin-twin transfusion syndrome [1]	Chan, J C Y // Somerset, D A // Ostojic, N // Cox, P // Young, P // Brueton, L // Kilby, M D
Medico-legal problems in obstetrics	Chandraharan, E // Arulkumaran, S
Fetal cerebral Doppler in the recognition of fetal compromise	Chandran, R // Sellers, S M // Redman, C W G
Birth outcomes of planned home births in Missouri: A population-based study	Chang, J J // MacOnes, G A
Preliminary descriptive statistics of the Taiwanese Registry of Epilepsy and Pregnancy for the first 2 years	Chang, T.-Y. // Lai, C.-W. // Yu, H.-Y. // Hsu, J.-J. // Shih, Y.-H. // Chen, C.-P.
Pregnancy complicated by listeriosis	Chang, Y.-H. // Ding, D.-C.
Three-dimensional (3D) and 4D color Doppler fetal echocardiography using spatio-temporal image correlation (STIC)	Chaoui, R // Hoffmann, J // Heling, K S
Design of FPGA hardware for a real-time blind source separation of fetal ECG signals	Chareonsak, C // Satta, F // Wei, Y // Bing, X
Arthrogryposis and multicystic encephalopathy after acute fetal distress in the end stage of gestation	Charollais, A // Lacroix, C // Nouyrigat, V // Devictor, D // Landrieu, P
Cesarean section; changing patterns in Saudi Arabia	Chattopadhyay, S K // Sengupta, P B // Edrees, Y B // Lambourne, A
Assessment of the quality of clinical documentation in India's JSY cash transfer program for facility births in Madhya Pradesh	Chaturvedi, S // Randive, B // Raven, J // Diwan, V // Costa, A De
Umbilical arterial pH &lt; 7.00 in newborns delivered by nonelective cesarean delivery: Risk factors and peripartum outcomes	Chauhan, S P // Magann, E F // Bufin, L // Carroll, S // Morrison, J C
Heart rate patterns in fetuses exposed to cocaine	Chazotte, C // Forman, L // Gandhi, J
Massive fetomaternal hemorrhage following failed external cephalic version: Case report [3]	Cheen, L K // Bollapragada, S // MacKenzie, F
Effect of early vs. delayed epidural labour analgesia on maternal and its outcome	Chellammal, K R // Kumar, G S Anand
Prenatal Sonographic Features of Fetuses in Trisomy 13 Pregnancies (IV)	Chen, C.-P.
[Clinical monitoring of myocardial injury in neonates with intrauterine distress]	Chen, H T // Wang, Z L // Wang, G H // Hu, M J // Zhu, W J
Implementation of parallel medical ultrasound imaging algorithm on CAPI-Enabled FPGA (Demonstration Paper)	Chen, J // Zhou, S // Min, H
Study on the applicability of frontomaxillary facial angle in the first-trimester trisomy 21 fetuses in Chinese population	Chen, M // Yang, X // Leung, T Y // Sahota, D S // Fung, T Y // Chan, L // Lao, T.T.-H. // Lau, T K
Clustering evaluation method based on characteristic for the combat resilience of airborne missile camp	Chen, X.-L. // Xiao, M.-Q. // Wang, X.-Q.
Static weight control in late pregnancy. A case control study	Cheng, M C E // Ong, T K // Wong, Y M // Ratnam, S S
Factors affecting fetal bradycardia following combined spinal epidural for labor analgesia: A matched case-control study	Cheng, S L M // Bautista, D // Leo, S // Sia, T H A
Application of artificial neural network for estimation of fetal weight	Cheng, Y C // Hou, C J // Cheng, F M // Chung, K C
Cluster-based artificial neural network on ultrasonographic parameters for fetal weight estimation	Cheng, Y.-C. // Hsia, C.-C. // Chang, F.-M. // Hou, C.-J. // Chiu, Y.-H. // Chung, K.-C.
Risks factors of cesarean delivery after 3 hours of delayed pushing | Facteurs de risque de césarienne pour non-engagement persistant à dilatation complète	Cheniere, S // Ménard, S // Lamau, M.-C. // Goffinet, F // Ray, C Le
The computer assessment of cardiotocograms during labor induction | Komp'iuternaia otsenka kardiotokogramm pri induktsii rodov	Chernukha, E A // Frolov, V G // Khasin, A Z
The changing pattern of the indications for caesarean section in the maternity ward | EVOLUTION DES INDICATIONS DE CESARIENNE A LA MATERNITE FERNAND LAMAZE	Cheynier, J M // Cheynier-Auget, C
Interpretations of Nonstress Tests by Obstetric Nurses	CHEZ, B F // SKURNICK, J H // CHEZ, R A // VERKLAN, M T // BIGGS, S // HAGE, M L
Some medico-socio-demographic factors and intra-uterine growth retardation	Chhabra, S // Bhandari, V
Changes in the amniotic fluid in some forms of fetal and maternal hemolytic anaemia | LE VARIAZIONI QUALITATIVE DEL LIQUIDO AMNIOTICO IN ALCUNE ANEMIE EMOLITICHE DEL FETO E DELLA MADRE	Chigbuh, A
Trend analysis of intrapartum monitoring data: A basis for a computerized fetal monitor	Chik, L // Sokol, R J // Rosen, M G // Pillay, S K // Jarrell, S E
Adaptive Neuro-Fuzzy Inference System for antepartum antenatal care using phonocardiography	Chourasia, V S // Tiwari, A K // Gangopadhyay, R
A phase III international randomised trial comparing single with multiple fractions for re-irradiation of painful bone metastases: National Cancer Institute of Canada Clinical Trials Group (NCIC CTG) SC 20	Chow, E // Hoskin, P J // Wu, J // Roos, D // Linden, Y van der // Hartsell, W // Vieth, R // Wilson, C // Pater, J
Rotational delivery with Kielland's forceps	Chow, S L S // Johnson, C M // Anderson, T D // Hughes, J H
Study of pH value and creatinine content of liquor amnii in foetal distress	Chowdhury, N N R // Mukherjee, A K // Paul, R K
Expectant management of preterm ruptured membranes: Effects of antimicrobial therapy	Christmas, J T // Cox, S M // Andrews, W // Dax, J // Leveno, K J // Gilstrap, L C
A phase II study of SB939, a novel pan-histone deacetylase inhibitor, in patients with translocationassociated recurrent/metastatic sarcomas-NCIC-CTG IND 200	Chu, Q.S.-C. // Nielsen, T O // Alcindor, T // Gupta, A // Endo, M // Goytain, A // Xu, H // Verma, S // Tozer, R // Knowling, M // Bramwell, V B // Powers, J // Seymour, L K // Eisenhauer, E A
Ultrasound estimation of fetal weight with the use of computerized artificial neural network model	Chuang, L // Hwang, J.-Y. // Chang, C.-H. // Yu, C.-H. // Chang, F.-M.
Effects of li4 and bl 67 acupressure on labor pain and uterine contractions in the first stage of labor	Chung, U.-L. // Hung, L.-C. // Kuo, S.-C. // Huang, C.-L.
Increased amniotic fluid volume associated with cloacal and renal anomalies	Cianciosi, A // Mancini, F // Busacchi, P // Carletti, A // Aloysio, D De // Battaglia, C
Improved equipment for abdominal fetal electrocardiogram recording: description and clinical evaluation	Cicinelli, E // Bortone, A // Carbonara, I // Incampo, G // Bochicchio, M // Ventura, G // Montanaro, S // Aloisio, G
Changes in the indications for caesarean operations | EVOLUTION DES INDICATIONS DE CESARIENNES. COMPARAISON ENTRE 1971-1976 ET 1976-1979 A LA MATERNITE DE L'HOPITAL LOUIS-MOURIER. REVUE DE LA LITTERATURE	Ciraru-Vigneron, N // Lung, R N Guyen Tan // Elhaik, S // Barrier, J
Delivery after scarred uterus in Dakar University Hospital | Accouchement sur uterus cicatriciel au CHU de Dakar	Cisse, C T // Ewagnignon, E // Terolbe, I // Diadhiou, F
Epidemiologic surveillance of early neonatal mortality at the university hospital center in Dakar (Sénégal) | Surveillance épidémiologique de la mortalité néonatale précoce au CHU de Dakar (Sénégal)	Cisse, C T // Ngoma, S I // Martin, S L // Tall-Diaw, C // Diadhiou, F
Time-course of neonatal precocious mortality between 1994 and 2003 at the Dakar University Teaching Hospital | Évolution de la mortalité néonatale précoce entre 1994 et 2003 au CHU de Dakar	Cissé, C T // Yacoubou, Y // Ndiaye, O // Diop-Mbengue, R // Moreau, J.-C.
Ambulatory nonstress test (NST) and evaluation time of fetal reactivity by non computerized cardiotocography. Critical revision of 1160 tracings | Durata del non-stress test (NST) ambulatoriale e diagnosi di reattività fetale con cardiotocografia non computerizzata. Revisione critica di 1160 tracciati	Cito, G
Critical view on breech delivery | Kritische beschouwingen rond stuitverlossing	Claerhout, F // Hanssens, M // Assche, F A Van
Fetal heart rate response to running in midpregnancy and late pregnancy	Clapp, J F
Premature rupture of the membranes before 32 weeks' gestational age. A retrospective study of seventy-two infants born in a perinatal center | Rupture prematuree des membranes avant 32 semaines: Etude retrospective de 72 enfants nes dans un centre perinatal	Claris, O // Audra, P // Mellier, G // Neyrand, D // Salle, B L
Factors contributing to client nonuse of the Cardiff Count-to-ten fetal activity chart	Clark, J // Britton, K
Effect of indication for previous cesarean section on subsequent delivery outcome in patients undergoing a trial of labor	Clark, S L // Eglinton, G S // Beall, M // Phelan, J P
Amniotic fluid embolism: Analysis of the national registry	Clark, S L // Hankins, G D V // Dudley, D A // Dildy, G A // Porter, T
Does cytosine-thymine-guanine (CTG) expansion size predict cardiac events and electrocardiographic progression in myotonic dystrophy?	Clarke, N R A // Kelion, A D // Nixon, J // Hilton-Jones, D // Forfar, J C
Environmental fate of tungsten from military use	Clausen, J L // Korte, N
Relationships among attention deficit hyperactivity disorder, induced labor, and selected physiological and demographic variables	Claycomb, C D // Ryan, J J // Miller, L J // Schnakenberg-Ott, S D
Postterm pregnancy: Practice patterns of contemporary obstetricians and gynecologists	Cleary-Goldman, J // Bettes, B // Robinson, J N // Norwitz, E // D'Alton, M E // Schulkin, J
Immersion in water in labour and birth	Cluett, E R // Burns, E
Cesarean section: Trends in rates and indications	Coady, D J
Neonatal salicylism due to in utero aspirin overdose	Cohen, P // Ariagno, R L // Tune, B M
Spinocerebellar ataxia type 12: Clues to pathogenesis	Cohen, R L // Margolis, R L
Rebozo Technique for Fetal Malposition in Labor	Cohen, S R // Thomas, C R
Acute leukaemia during pregnancy: favourable course of pregnancy in two patients treated with cytosine arabinoside and anthracyclines | LEUCEMIE AIGUE AU COURS DE LA GROSSESSE: EVOLUTION FAVORABLE DE LA GESTATION CHEZ DEUX MALADES TRAITEES PAR CHIMIOTHERAPIE	Colbert, N // Najman, A // Gorin, N C
Patterns of uterine activity: Using oxytocin after intracervical PGE<inf>2</inf>	Coleman, F H // Rayburn, W F // Burks, L S // Farmer, K C // Larson, J D // Turnbull, G L
Telephonic surveillance of pregnant women after hospitalization for management of premature labour	Colette, C // Maliki, K // Lanto, A R Nirhy // Kadissi, H El // Schaal, J P // Mozer, M J // Flusin, M F
The management of breech presentation	Collea, J V // Quilligan, E J
Fetal heart rate response to maternal exercise	Collings, C // Curet, L B
Categorization of heart rate-eye movement patterns in human fetuses using the statistical technique of discriminant analysis	Collins, H B // Groome, L J // Singh, K P // Burgard, S L // Bartolucci, A A
Maternal and fetal outcomes of conscious sedation and endoscopy during pregnancy	Colon, V J // Ramirez, F C // Cappell, M S
Cardiotocography analysis based on segmentation-based fractal texture decomposition and extreme learning machine | Bölme Esasli Fraktal Doku Ayrişimi ve Aşiri Öǧrenme Makinesine Dayali Kardiyotokografi Analizi	Comert, Z // Kocamaz, A F
A novel software for comprehensive analysis of cardiotocography signals "CTG-OAS"	Cömert, Z // Kocamaz, A F
Fetal and neonatal ovarian cysts: What's their real meaning?	Comparetto, C // Giudici, S // Coccia, M E // Scarselli, G // Borruto, F
Parturition disorders | Les accouchements pathologiques	Conquy, P
Obstetric management in gestational diabetes	Conway, D L
Isolated oligohydramnios in the term pregnancy: is it a clinical entity?	Conway, D L // Adkiits, W B // Schrveder, B // Langer, O
The effects of fetal monitoring on oxytocin inductions	Cooperstein, M
Cervical ectopic pregnancy: Sonographic demonstration at twenty‐eight weeks gestation	Copas, P // Semmer, J
Surgical delivery: comparison of two 5-year periods | Il parto operativo. Due quinquenni a confronto	Corrado, F // Noccioli, G // Tocci, A // Urbanetti, S
The blind spot in obstetric anesthesia: Intra-surgical fetal monitoring | El punto ciego de la anestesia obstétrica: Monitoría fetal intraquirúrgica	Corrales, A F // Sandoval, R A // Navarro, J R
Left ventricular diastolic filling alterations in subjects with mitral valve prolapse: A Doppler echocardiographic study	Corrao, S // Scaglione, R // Arnone, S // Licata, G
Initial normal gestation study (Ecosonoanatomy)	Corte, Guerrero // Maria, Guadalupe // Himmelstine, Leopoldo Garcia // Jimenez, Taboada // Miguel, Angel
Indications for cesarean deliveries during a 7-year period in a tertiary hospital | Indicações para cesarianas num hospital terciário durante sete anos	Costa, A // Policiano, C // Clode, N // Graça, L M
White matter abnormalities in myotonic dystrophy: MRI pattern and clinical significance	Costanzo, A Di // Salle, F Di // Santoro, L // Bonavita, V // Tedeschi, G
MRI of tibialis anterior skeletal muscle in myotonic dystrophy type 1	Coté, C // Hiba, B // Hebert, L J // Vial, C // Remec, J F // Janier, M // Puymirat, J
M mode and Doppler echocardiographic assessment of left ventricular diastolic function in primary antiphospholipid syndrome	Coudray, N // Zuttere, D De // Blétry, O // Piette, J.-C. // Wechsler, B // Godeau, P // Pourny, J.-C. // Lecarpentier, Y // Chemla, D
Maternal anesthesia: what are the effects on neonates?	Courtney, K
A cardiac pre-ejection period monitor for foetal assessment during labour	Cousin, A J // Smith, K C // Rowe, I H // Organ, L W
Monitoring the prenatal care process among users of the unified health care system in a city of the brazilian southeast | Monitoramento do processo de assistência pré-natal entre as usuárias do sistema único de saúde em município do sudeste brasileiro	Coutinho, T // Monteiro, M F G // Sayd, J D // Teixeira, M T B // Coutinho, C M // Coutinho, L M
Mathematical model for educational simulation of the oxygen delivery to the fetus	Couto, P M Sá // Meurs, W L Van // Bernardes, J F // Sá, J P Marques de // Goodwin, J A
The psychological impact of diagnostic ultrasound	Cox, D N // Wittmann, B K // Hess, M // Ross, A G // Lind, J // Lindahl, S
The natural history of preterm ruptured membranes: What to expect of expectant management	Cox, S M // Williams, M L // Leveno, K J
Pathogenic expansions of the SCA6 locus are associated with a common CACNA1A haplotype across the globe: Founder effect or predisposing chromosome?	Craig, K // Takiyama, Y // Soong, B.-W. // Jardim, L B // Saraiva-Pereira, M L // Lythgow, K // Morino, H // Maruyama, H // Kawakami, H // Chinnery, P F
Intracranial irritation in the newborn: Immediate and long term prognosis	Craig, W S
Delivery in an obstetric birth chair: a randomized controlled trial	CROWLEY, P // ELBOURNE, D // ASHURST, H // GARCIA, J // MURPHY, D // DUIGNAN, N
Risk of acute leukemia following adjuvant epirubicin-based adjuvant chemotherapy for breast cancer	Crump, M // Tu, D // Shepherd, L // Levine, M // Bramwell, V // Pritchard, K
Fetal brain Doppler to predict cesarean delivery for nonreassuring fetal status in term small-for-gestational-age fetuses	Cruz-Martínez, R // Figueras, F // Hernandez-Andrade, E // Oros, D // Gratacos, E
Maternal-fetal outcomes in prolonged pregnancy	Cucco, C // Osborne, M A // Cibils, L A
Hyperemesis, gastro-intestinal and liver disorders in pregnancy	Cuckson, C // Germain, S
In utero diagnosis of long QT syndrome by magnetocardiography	Cuneo, B F // Strasburger, J F // Yu, S // Horigome, H // Hosono, T // Kandori, A // Wakai, R T
Birth-associated injury Symposium on difficult labor and delivery	Curran, J S
Prevention of fetal and maternal cyanide toxicity from nitroprusside with coinfusion of sodium thiosulfate in gravid ewes	Curry, S C // Carlton, M W // Raschke, R A
Trisomy 13 appearing as a mimic of a triploid partial mole	Curtin, W M // Marcotte, M P // Myers, L L // Brost, B C
Mixed umbilical cord blood gas values	Cusick, W // Vintzileos, A M // Varvarigos, I // Verkios, N // Tassis, S
The use of profile analysis in the evaluation of neonatal care | L'ANALISI DEI PROFILI NELLA VALUTAZIONE DELLE CURE NEONATOLOGICHE	Cuttini, M // Vonderweid, U De // Giglio, L
Binary symbolic dynamics of fetal heart rate reflects individual gestational development	Cysarz, D // Edelhäuser, F // Leeuwen, P Van
Irregularities and nonlinearities in fetal heart period time series in the course of pregnancy	Cysarz, D // Leeuwen, P Van // Bettermann, H
Fuzzy system for retrospective evaluation of the fetal state	Czabanski, R // Wrobel, J // Horoba, K // Jezewski, J // Matonia, A
Two lives intertwined: Pregnancy-associated breast cancer	Czaplicki, K L
Dynamic tests of placental competency. I. The value of the oxytocin test in early diagnosis of placental insufficiency (Polish)	Czekanowski, R // Muzyczuk, Z
Pregnancy after oocyte donation in 45, X Turner syndrome women, complicated by gestational diabetes and polyhydramnios. Case report and mini-review of literature	Czyzyk, A // Podfigurna-Stopa, A // Katulski, K // Breborowicz, G H // Genazzani, A R // Meczekalski, B
Hypertension in pregnancy: Definition - management | HYPERTENSION EN COURS DE GROSSESSE: DEFINITION, CONDUITE A TENIR	Daffos, F // Freund, M // Sarrot, G // Chartier, M
Increased pulsatility in the fetal ductus venosus is not related to altered cardiac strain in high-risk pregnancies	Dahlbäck, C // Gudmundsson, S
A Perinatal Center Based Antepartum Homecare Program	DAHLBERG, N L F
An Epidemiological Study of Cerebral Palsy in Western Australia, 1956–1975. II: Spastic Cerebral Palsy and Perinatal Factors	Dale, A // Stanley, F J
Liver disease in pregnancy | EPATOPATIE E GRAVIDANZA	D'Amato, T
Cesarean Section	Danforth, D N
Determinants of postpartum morbidity in laboring monitored patients: A reassessment of the bacteriology of the amniotic fluid during labor	D'Angelo, L J // Sokol, R J
Cervical ripening and induction of labor by prostaglandin E<inf>2</inf>: A comparison between intracervical gel and vaginal pessary	D'Aniello, G // Bocchi, C // Florio, P // Ignacchiti, E // Guidoni, C G // Centini, G // Cito, G // Picciolini, E // Severi, F M // Petraglia, F
For how long should oxytocin be continued during induction of labour?	Daniel-Spiegel, E // Weiner, Z // Ben-Shlomo, I // Shalev, E
Effect of nuchal cord on fetal cerebral haemodynamics and oxygenation measured by near infrared spectroscopy during labour	D'Antona, D // Aldrich, C J // Spencer, J A D // Delpy, D // Reynolds, E O R // Wyatt, J S
Normal and pathological fetal behavior as seen through neurological study of the premature newborn	Dargassies, S Saint-Anne
Unusual but frequent etiology of an acute perinatal distress in twin pregnancies	Dargassies, S Saint Anne
Admission of all gestations to a regional neonatal unit versus controls: Neonatal morbidity	Darlow, B A // Mogridge, N // Horwood, L J // Wynn-Williams, M B // Austin, N C
Direct biochemical measurements of signal relay during dictyostelium development	Das, S // Rericha, E C // Bagorda, A // Parent, C A
Necrotizing fasciitis of the scalp in a newborn	Davey, C // Moore, A M
Incidence of and factors associated with meconium staining of the amniotic fluid in a Nigerian University Teaching Hospital	David, A N // Njokanma, O F // Iroha, E
Role of admission CTG as a screening test to predict fetal outcome and mode of delivery	David, B // Saraswathi, K
Renal disease in pregnant women	Davison, J M // Lindheimer, M D
Clinical significance of the floating fetal head in nulliparous women in labor	Debby, A // Rotmensch, S // Girtler, O // Sadan, O // Golan, A // Glezerman, M
Fetal distress and pH value of umbilical cord blood	Debdas, A // Chowdhury, N N Roy
Fetus-saving Caesarian rejection by pregnant woman: a case study	DeBosch, B J // Brown, D // Tse, G // Hua, M // Kodner, I J
Fetal loss in threatened abortion after demonstration of fetal cardiac activity in a low socioeconomic population	Dede, F S // Ulucay, U // Kose, M F // Dede, H // Dilbaz, S
The influence of Lorazepam on the uterus and the fetus (Dutch)	Defoort, P // Thiery, M // Maes, R
Congenital myotonic dystrophy: Case report | Kongenitalna miotonicka distrofi japrikaz bolesnika	Delin, S // Pavic, L // Sasso, A // Barbaric, I // Krakar, G // Nad, I
Frequency of cardiac contractions in pathological conditions of the umbilical cord (cardiomonitor observations) | Chastota serdechnykh sokrashcheniǐ pri patologii pupoviny (kardiomonitornoe nabliudenie)	Demidov, V N // Tsvigun, V S // Demidova, E M // Raami, A A
Protein kinase A regulates 3-phosphatidylinositide dynamics during platelet-derived growth factor-induced membrane ruffling and chemotaxis	Deming, P B // Campbell, S L // Baldor, L C // Howe, A K
Dinoprostone in term premature rupture of membranes	Demirci, O // Boybek, E // Demirci, E // Akdemir, Y // Sözen, H // Ünal, A // Soǧuktaş, S // Uludoǧan, M
Delivery in free position perhaps a solution to change delivery in traditional position in delivery rooms in Africa: Results of a prospective study in Cotonou in Bénin | L'accouchement en position libre peut-il être une solution de rechange à l'accouchement en position classique dans les salles de naissance en Afrique: Résultats d'une étude prospective à Cotonou au Bénin	Dénakpo, J // Lokossou, A // Tonato-Bagnan, J A // Alao, J // Hounkpatin, B // Komongui, D G // Tamou-Tabé, D A // Perrin, R.-X.
Be a computer scientist for a week the McGill "game programming guru" summer camp	Denault, A // Kienzle, J // Vybihal, J
Fetal echocardiography in three and four dimensions	Deng, J // Gardener, J E // Rodeck, C H // Lees, W R
Risk factors on the occurrence and prognosis of neonatal hyaline membrane disease	Deng, R // Tang, B.-Z. // Liu, H // Qu, Y // Mu, D.-Z.
Episodic hypothermia with hyperhidrosis in a pregnant woman	DeRoche, M E // Steinfeld, J D
Rates, indications, and outcomes of caesarean section deliveries: A comparison of tribal and non-tribal women in Gujarat, India	Desai, G // Anand, A // Modi, D // Shah, S // Shah, K // Shah, A // Desai, S // Shah, P
Urgency of surgery and presence of maternal disease influence the choice of anaesthesia for Caesarean section at LUTH	Desalu, I // Afolabi, B B
Ten months of ground imaging ahead of TBM using seismic reflector tracing	Descour, J M // Morino, A // Maffucci, M // Pinheiro, F // Eisner, P
Fetal heart rate abnormalities associated with uterine rupture: A case-control study: A new time-lapse approach using a standardized classification	Desseauve, D // Bonifazi-Grenouilleau, M // Fritel, X // Lathélize, J // Sarreau, M // Pierre, F
The limitations of fetal heart rate monitoring during pregnancy and labour | SUI LIMITI DEL RAPPORTO CARDIOTOCOGRAFIA/STATUS FETALE IN GRAVIDANZA ED IN TRAVAGLIO DI PARTO	Destro, F // Cubesi, G // Capozzi, A // Zisa, F // Varagnolo, C // Ceccarello, P L // Bulzomi, R // Perini, G // Castello, C // Fazzino, A // Calcagnile, F // Fina, G De // Prestia, M
Neural network prediction of nonstress test results: How often should we perform nonstress tests?	Devoe, L D // Carlton, E // Prescott, P
The nonstress test as a diagnostic test: A critical reappraisal	Devoe, L D // Castillo, R A // Sherline, D M
Sleep disorders in neuromuscular diseases	Dhand, U K // Dhand, R
Hemoperitoneum in third trimester of pregnancy: Unusual cause-spontaneous rupture of uterine varices	Dhobale, S // Rajan, R S // Rao, K A
Ultrasounds, urinary estrogens and fatty acids in the amniotic fluid for monitoring fetal well-being | ULTRASUONOGRAFIA, ESTROGENI URINARI ED ACIDI GRASSI NEL LIQUIDO AMNIOTICO PER LA VALUTAZIONE DELLE CONDIZIONI FETALI	Diani, F // Repetti, F // Massimilla, A // Repetti, R
The obstetric problem of the great multipara | IL PROBLEMA OSTETRICO DELLA GRANDE MULTIPARA	Dico, G Lo // Gigliotti, B // Donolo, E // Stoppelli, I
The midforceps: Maternal and neonatal outcomes	Dierker, L J // Rosen, M G // Thompson, K // Debanne, S // Linn, P
From gene to disease; altered RNA processing as a cause of myotonic dystrophy type 1 | Van gen naar ziekte; gestoorde RNA-processing als oorzaak van myotone dystrofie type 1	Die-Smulders, C E M De // Faber, C G // Smeets, H J M
Mechanical cervicAl ripeninG for women with PrOlongedPregnancies (MAGPOP): Protocol for a randomised controlled trial of a silicone double balloon catheter versus the Propess system for the slow release of dinoprostone for cervical ripening of prolonged pregnancies	Diguisto, C // Gouge, A L // Giraudeau, B // Perrotin, F
Steinert's Myotonic Dystrophy	Dikova, M // Litvinenko, Iv. // Slavcheva, Sn. // Todorova, A
Life support and maternal brain death during pregnancy	Dillon, W P // Lee, R L // Tronolone, M J // Buckwald, S // Foote, R J
Ultrasound Fetal Weight Estimation: How Accurate Are We Now Under Emergency Conditions?	Dimassi, K // Douik, F // Ajroudi, M // Triki, A // Gara, M F
Cesarean section frequency and its indications at the State University Hospital Maternity Home over a 12-year period | Chestota na tsezarovite secheniia i indikatsiite za tiakh v DUB "Maichin dom" za period ot 12 godini	Dimitrov, A
Sucessful pregnancy outcome following three severe placental abruptions and intrauterine fetal death in the patient--heterozygous carrier of R506Q mutation of factor V (Leiden) | Uspeshen izkhod na bremennostta sled tri predshestvuvashti tezhki abruptsii na plantsentata s murtuv plod pri patsientka--kheterozigoten nositel na mutatsiia R506Q na faktor V (Leiden)	Dimitrova, V // Koleva, R // Savov, A // Chernev, T // Khranov, I // Georgiev, G // Slǔncheva, B // Raǐcheva, S
Fetal urethral obstruction with spontaneous rupture of the bladder and creation of a gastroschisis	Dinsmoor, M J // Seeds, J W
Fetal response to induced maternal stress	DiPietro, J A // Costigan, K A // Gurewitsch, E D
Fetal responses to induced maternal relaxation during pregnancy	DiPietro, J A // Costigan, K A // Nelson, P // Gurewitsch, E D // Laudenslager, M L
Fetal heart rate and motor activity associations with maternal organochlorine levels: Results of an exploratory study	Dipietro, J A // Davis, M F // Costigan, K A // Barr, D B
Singleton term breech deliveries in nulliparous and multiparous women: A 5-year experience at The University of Miami/Jackson Memorial Hospital	Diro, M // Puangsricharern, A // Royer, L // O'Sullivan, M J // Burkett, G
Critical analysis of the early perinatal morbidity at the University Department of Obstet. Gynecol. in Dusseldorf (1975-1977) | KRITISCHE ANALYSE DER PERINATALEN KINDLICHEN FRUHMORBIDITAT AN DER UNIVERSITATS-FRAUENKLINIK DUSSELDORF (1975-1977)	Distler, W // Rensmann, P // Albrecht, H // Morgenstern, J
Antenatal and perinatal antecedents of moderate and severe spastic cerebral palsy	Dite, G S // Bell, R // Reddihough, D S // Bessell, C // Brennecke, S // Sheedy, M
Implications of labour ward co-ordination and information flow for decision making, clinical error and computer-based decision support	Dixon, M // Greene, K R
Peridural anesthesia in Caesarean section (Rumanian)	Dobre, A // Marinescu, B
Vaginal birth after Caesarean section: A survey of practice in Australia and New Zealand	Dodd, J // Crowther, C A
Morning compared with evening induction of labor: A nested randomized controlled trial	Dodd, J M // Crowther, C A // Robinson, J S
cAMP-stimulated protein phosphatase 2A activity associated with muscle a kinase-anchoring protein (mAKAP) signaling complexes inhibits the phosphorylation and activity of the cAMP-specific phosphodiesterase PDE4D3	Dodge-Kafka, K L // Bauman, A // Mayer, N // Henson, E // Heredia, L // Ahn, J // McAvoy, T // Nairn, A C // Kapiloff, M S
Gender as a modifying factor influencing myotonic dystrophy type 1 phenotype severity and mortality: A nationwide multiple databases cross-sectional observational study	Dogan, C // Antonio, M De // Hamroun, D // Varet, H // Fabbro, M // Rougier, F // Amarof, K // Bes, M.-C.A. // Bedat-Millet, A.-L. // Behin, A // Bellance, R // Bouhour, F // Boutte, C // Boyer, F // Campana-Salort, E // Chapon, F // Cintas, P // Desnuelle, C // Deschamps, R // Drouin-Garraud, V // Ferrer, X // Gervais-Bernard, H // Ghorab, K // Laforet, P // Magot, A // Magy, L // Menard, D // M…
The acid-base balance fetal intrapartum is a sign of present? Revision of problem | El equilibrio ácido-base fetal intraparto ¿es una prueba de actualidad? Revisión del problema	Domínguez, R // Reig, M // Mínguez, J // Monleón, J
Caesarean section: Techniques, indications, complications | CESARIENNE. TECHNIQUE, INDICATIONS, COMPLICATIONS	Dommergues, M // Madelenat, P
Serial postural and motor assessment of Fetal Akinesia Deformation Sequence (FADS)	Donker, M E // Eijckelhof, B H W // Tan, G M B // Vries, J I P de
Laser camp: shining a light on optics careers	Donnelly, J // Goyette, D // Magnani, N // Woczyna-Birch, K
Review of the first 1502 cases of ECG-ST waveform analysis during labor in a teaching hospital	Doria, V // Papageorghiou, A T // Gustafsson, A // Ugwumadu, A // Farrer, K // Arulkumaran, S
Randomized control trial of external cephalic version with tocolysis in late pregnancy	Dorsten, J P Van // Schifrin, B S // Wallace, R L
Strip of the Month: November 2012	Doss, A // Pereira, L
Obstetric complications in late pregnancy	Douglas, C P
Third-trimester uterine rupture without previous cesarean: A case series and review of the literature	Dow, M // Wax, J R // Pinette, M G // Blackstone, J // Cartin, A
A Performance Improvement Process to Tackle Tachysystole	Doyle, J // Kenny, T H // Burkett, A M // Gruenigen, V E von
The visible embryo project: Embedded program objects for knowledge access, creation and management through the World Wide Web	Doyle, M D // Ang, C S // Martin, D C // Noe, A
Management of monoamniotic twin pregnancies | MANAGEMENT MONOAMNIOTER ZWILLINGSSCHWANGERSCHAFTEN	Drack, G // Kind, C // Lorenz, U
Doppler sonographic investigations before and after short-term maternal stress in late pregnancy	Drack, G // Kirkinen, P // Baumann, H // Muller, R // Huch, R
Functional whole-genome analysis identifies polo-like kinase 2 and poliovirus receptor as essential for neuronal differentiation upstream of the negative regulator αB-crystallin	Draghetti, C // Salvat, C // Zanoguera, F // Curchod, M.-L. // Vignaud, C // Peixoto, H // Cara, A Di // Fischer, D // Dhanabal, M // Andreas, G // Abderrahim, H // Rommel, C // Camps, M
Cesarean section in the world and Croatia: I. Incidence, indications, mortality and morbidity, repeated section | Carski rez u svijetu i Hrvatskoj: I. Učestalost, indikacije, mortalitet i morbiditet, ponovljeni car ski rez	Dražančić, A
Relation between fetal hypoxia, neonatal asphyxia and hypoxic-ischemic encephalopathy | Povezanost fetalne hipoksije, neonatalne asfiksije i hipoksicko-ishemicke encefalopatije	Drazancić, A // Skrablin, S // Barisić, D
Cesarean Delivery	Dresang, L T // Leeman, L
Inherited thrombotic thrombocytopenic purpura in pregnancy	Drews, K // Seremak-Mrozikiewicz, A // Sobieszczyk, S // Barlik, M
Reducing risk in obstetrics	Drife, J
Cesarean birth: the controversial cut	Driscoll, C E // Caplan, R M // Greenwald, S W // Cofer, J I
Retrospective analysis of one year of cesarean sections: Indications and risk factors associated with intrapartum cesarean section | Analisi retrospettiva su un anno di tagli cesarei: Indicazioni e fattori di rischio per taglio cesareo in travaglio di parto	Driul, L // Londero, A P // Salvador, S // Fruscalzo, A // Bhat, S A Peris // Citossi, A // Fabiani, G // Bertozzi, S // Marchesoni, D
Antepartum fetal heart rate testing. VII. The significance of fetal bradycardia	Druzin, M L // Gratacós, J // Keegan, K A // Paul, R H
Interdelivery weight gain and risk of cesarean delivery following a prior vaginal delivery	Dude, A M // Lane-Cordova, A D // Grobman, W A
Professional demands on the medical qualification for obstetrics | Sachliche anforderungen an die ärztliche qualifikation zur geburtsbegleitung	Dudenhausen, J W
Breech presentation. Anomolous presentation of the fetus during pregnany and birth | Beckenendlage. Regelwidrige poleinstellung des fetus in der schwangerschaft und während der geburt	Dudenhausen, J W // Büscher, U
Quality of life, mucositis, and xerostomia from radiotherapy for head and neck cancers: A report from the NCIC CTG HN2 randomized trial of an antimicrobial lozenge to prevent mucositis	Duncan, G G // Epstein, J B // Tu, D // Sayed, S El // Bezjak, A // Ottaway, J // Pater, J
Evaluation of multiple pregnancies who have delivered in our clinic | Kliniǧimizde doǧum yapan çoǧul gebeliklerin deǧerlendirilmesi	Dundar, Ö // Müngen, E // Tütüncü, L // Muhcu, M // Bodur, S // Yergök, Y Z
Caesarean section for fetal distress, the interval from decision to delivery, and the relative risk of poor neonatal condition	Dunphy, B C // Robinson, J N // Shell, O M // Nicholls, J S D // Gillmer, M D G
Routine Serological Screening for Syphilis During Pregnancy — Disposable Anachronism or Fundamental Necessity?	Duthie, S J // Ven, D // Yung, G L K // Ma, H K // King, P A
Maternal and perinatal outcome in teenage Vs. vicenarian primigravidae - A clinical study	Dutta, I // Joshi, P
Antepartum external cephalic version under tocolysis	Dyson, D C // Ferguson, J E // Hensleigh, P
Labour analgesia: A risk-benefit analysis	Eberle, R L // Norris, M C
Predictors for a successful external cephalic version: a single centre experience	Ebner, F // Friedl, T W P // Leinert, E // Schramm, A // Reister, F // Lato, K // Janni, W // DeGregorio, N
Fear of failure: Are we doing too many trials of instrumental delivery in theatre?	Ebulue, V // Vadalkar, J // Cely, S // Dopwell, F // Yoong, W
Congenital and infantile myotonic dystrophy	Echenne, B // Bassez, G
Comparison of RR-interval scaling exponents derived from long and short segments at different wake periods	Echeverría, J C // Aguilar, S D // Ortiz, M R // Alvarez-Ramirez, J // González-Camarena, R
Spontaneous rectus sheath hematoma in pregnancy and a systematic anatomical workup of rectus sheath hematoma: A case report	Eckhoff, K // Wedel, T // Both, M // Bas, K // Maass, N // Alkatout, I
The developmental potential of cryopreserved human embryos	Edgar, D H // Bourne, H // Jericho, H // McBain, J C
Perinatal arterial ischemic stroke in Northern Queensland	Edmonds, L K // Kandasamy, Y // Lamont, A // O'Connor, S
Adverse perinatal outcome and maternal risk factors in population versus customized defined SGA babies	Eerd, E A M Van // Roex, A J M // Nikpoor, P // Dekker, G A
AKAP79 interacts with multiple Adenylyl Cyclase (AC) isoforms and scaffolds AC5 and -6 to α-amino-3-hydroxyl-5-methyl-4-isoxazole-propionate (AMPA) receptors	Efendiev, R // Samelson, B K // Nguyen, B T // Phatarpekar, P V // Baameur, F // Scott, J D // Dessauer, C W
Fetal surgical management of congenital heart block in a hydropic fetus: Lessons learned from a clinical experience	Eghtesady, P // Michelfelder, E C // Knilans, T K // Witte, D P // Manning, P B // Crombleholme, T M
Postpartum Hemorrhage	Eglinton, G S
Are maternal and sonographic factors associated with the detection of a fetal echogenic cardiac focus?	Ehrenberg, H M // Fischer, R L // Hediger, M L // Hansen, C // Stine, D
Fetal acidosis and the abnormal fetal heart rate tracing: The term breech fetus	Eilen, B // Fleischer, A // Schulman, H // Jagani, N
Management and Outcomes of Trauma During Pregnancy	Einav, S // Sela, H Y // Weiniger, C F
Unusual sonographic appearance of a large fetal cardiac rhabdomyoma: Antenatal diagnosis and treatment	Eirich, C // Longo, S // Palmgren, M // Finnan, J H // Ross-Ascuitto, N
Socio demographic profile and presentations of patients with ruptured gravid uterus in Calabar Nigeria	Ekanem, E I // Etuk, S J // Ekott, M I // Ekabua, J E // Iklaki, C
Short-term treatment of severe hypertension of pregnancy: Prospective comparison of nicardipine and labetalol	Elatrous, S // Nouira, S // Besbes, L Ouanes // Marghli, S // Boussarssar, M // Sakkouhi, M // Abroug, F
Cardiac rhythm in healthy newborn infants and in infants from the risk group in the early neonatal period | Ritm serdtsa zdorovykh novorozhdennykh i deteǐ gruppy riska v rannem neonatal'nom periode	Elizarova, I P // Sukhanova, L P // Kanaeva, E V // Uroshleva, L A // Rossomakhin, I P
Court-ordered cesarean section: An analysis of ethical concerns in compelling cases	Elkins, T E // Andersen, H F // Barclay, M // Mason, T // Bowdler, N // Anderson, G
Management of high-order multiple gestation	Elliott, J P
A 1-year study of the management of fetal breech presentation by monitoring follow-up during second-stage labor instead of using external version, x-ray pelvimetry and ultrasonic assessment of fetal weight | Ednogodishno prouchvane na povedenieto pri sedalishtno predlezhanie na ploda chrez monitorno proslediavane na vtoriia etap na razhdaneto vmesto prilagane na vǔnshno verzio, rentgenova pelvime…	Elmahaishi, M S // Asam, I A
Unexpected risks during labour and delivery following a low risk pregnancy | UNVORHERGESEHENE GEBURTSRISIKEN NACH RISIKOFREIER SCHWANGERSCHAFT	Elser, H // Badmann, L
Subclinical vascular endothelial dysfunctions and myocardial changes with type 1 diabetes mellitus in children and adolescents	Eltayeb, A A // Ahmad, F.-A. // Sayed, D M // Osama, A M
Trends and determinants of cesarean section in kuwait maternity hospital	El-Tomi, N F // Omu, A E // Makhseed, M
Reason for the increasing use of vacuum extraction in Sweden: A population-based study	Elvander, C // Ekéus, C // Gemzell-Danielsson, K // Cnattingius, S
Foetomaternal macrotransfusion after successful internal cephalic version from breech presentation by moxibustion | FETOMATERNALE MAKROTRANSFUSION (FMMT) NACH ERFOLGREICHER INNERER WENDUNG AUS BECKENENDLAGE DURCH MOXIBUSION	Engel, K // Gerke-Engel, G // Gerhard, I // Bastert, G
The correlation between clinical characteristics of preeclampsia and the concentration of fetal DNA in maternal circulation	Engel, K // Płonka, T // Bilar, M // Orzinska, A // Brojer, E // Ronin-Walknowska, E
Ultrasound diagnoses and cardiotocography in case of full time carried intraligamentous gravidity | ULTRASCHALLDIAGNOSTIK UND KARDIOTOKOGRAPHIE BEI EINER AUSGETRAGENEN INTRALIGAMENTAREN SCHWANGERSCHAFT	Engelhardt, W // Elser, H
Diagnosis and management of fetal bradyarrhythmias | DIAGNOSTIK UND THERAPIE BRADYKARDER FETALER HERZRHYTHMUSSTORUNGEN	Engelhardt, W // Lehnen, H // Grabitz, R // Bernuth, G v.
Multivalvular infective endocarditis in pregnancy presenting with septic pulmonary emboli	English, N // Weston, P
Effect of delivery mode on the perinatal outcome in twin gestations	Erdemoǧlu, E // Erdemoǧlu, E // Gün, I // Mungan, T
The clinical and economic efficiency of direct electrocardiography with ST-segment analysis in the evaluation of fetal status	Eremina, O // Dolgushina, N V // Baev, O
Trial of labor and vaginal birth after cesarean section in patients with uterine Müllerian anomalies: a population-based study	Erez, O // Dukler, D // Novack, L // Rozen, A // Zolotnik, L // Bashiri, A // Koifman, A // Mazor, M
Hydramnios and small for gestational age are independent risk factors for neonatal mortality and maternal morbidity	Erez, O // Shoham-Vardi, I // Sheiner, E // Dukler, D // Bashiri, A // Mazor, M
Pulse wave recording - development of a method for investigating foetal circulation in utero	Eriksen, P S // Gennser, G // Lindström, K // Benthin, M // Dahl, P
Fetomaternal Doppler sonography nomograms	Ertan, A K // Hendrik, H J // Tanriverdi, H A // Bechtold, M // Schmidt, W
Doppler findings in intrapartum fetal distress	Eslamian, L // Tooba, K
The effects of combined training on interluken-6 and c reactive protein as non-traditional cardio risk factors in inactive students	Esmaelzadeh, M R // Soh, K G // Abdullah, M N H // Bahaman, A
Maternal and perinatal outcomes of acute pancreatitis during pregnancy	Esmer, A Ç // Özsürmeli, M // Kalelioǧlu, I
Pregnant immigrant women in Scandinavia | Gravide indvandrerkvinder i Skandinavien	Essén, B
A study of two proteins associated with pregnancy. HPL and SPI glycoprotein, in the serum of 692 pregnant women | ETUDE DE DEUX PROTEINES ASSOCIEES A LA GROSSESSE DANS LE SERUM DE 692 FEMMES ENCEINTES	Esteve, M // Foby, M C
The grand multipara in modern obstetrics	Evaldson, G R
The effects of practicing with a size-2 ball on the technical skills of young soccer players of a different level	Evangelos, B // Aristotelis, G // Eleftherios, M // Ioannis, G // Aris, S // Stergios, K // Natalia, K // Konstantinos, A
Women with bleeding in the first 20 weeks of pregnancy: Value of general practice ultrasound in detecting fetal heart movement	Everett, C B // Preece, E
The preejection period of the fetal cardiac cycle. II. Maternal common internal iliac artery occlusions	Evers, J L H // Haan, J De // Jongsma, H W // Crevels, A J // Arts, T H M // Jr., C B Martin
Obstetric outcomes of patients with abortus imminens in the first trimester	Evrenos, A N // Gungor, A N Cakir // Gulerman, C // Cosar, E
Vaginal misoprostol induction of labour: A Nigerian hospital experience	Ezechi, O C // Kalu, B K E // Njokanma, F O // Nwokoro, C A // Okeke, G C E
Comparative study of cesarean section indications between a public university hospital and a private hospital | Estudo comparative das indicações de cesariana entre um hospital públicouniversitário e um hospital privado	Fabri, R H // Silva, H D S Lima e // Lima, R V De // Murta, E F C
Directed childbirth--stress test | Accouchement dirigé - épreuve du travail	Faguer, C
Four-channel tocography in uneventful pregnancy | Die vierkanaltokographie in der ungestorten schwangerschaft	Fallenstein, F // Hasenburg, A // Steffens, J // Spätling, L // Quakernack, K
Selection of nutrients for prevention or amelioration of lead-induced learning and memory impairment in rats	Fan, G // Feng, C // Li, Y // Wang, C // Yan, J // Li, W // Feng, J // Shi, X // Bi, Y
Obstetrics and perinatal results on the introduction of an external cephalic version program | Resultados obstétricos y perinatales de la implementación de un programa de versión externa cefálica	Fandiño, E // Dueñas, J L // Delgado, J C // Carrasco, A // Bedoya, C
The use of fetal kick charts	Fardy, H J
The child of the diabetic woman	Farquhar, J W
Fulminant type 1 diabetes in pregnancy	Farrant, M T // Rowan, J A // Cundy, T
Cesarean section: Indications and postoperative morbidity	Farrell, S J // Andersen, H F // Work, B A
Comparison of water and glucose in improving the biophysical profile score	Farshchian, N // Raisi, M // Rezaei, M
Oxytocin labor stimulation of twin gestations: Effective and efficient	Fausett, M B // Jr., W H Barth // Yoder, B A // Satin, A J
Criterial of decision for vaginal breech presentation delivery - Influence on infantile early and late morbidity | Entscheidungskriterien zur vaginalen beckenendlagengeburt - Einfluss auf die kindliche fruh- und spatmorbiditat	Feige, A // Krause, M // Lenz, A
Primary pulmonary hypertension and pregnancy	Feijen, H W H // Hein, P R // Lakwijk-Vondrovicova, E L van // Nijhuis, G M M
Sinusoidal fetal heart rate pattern after administration of nalbuphine hydrochloride: A case report	Feinstein, S J // Lodeiro, J G // Vintzileos, A M // Campbell, W A // Montgomery, J T // Nochimson, D J
Intrapartum ultrasound diagnosis of nuchal cord as a decisive factor in management	Feinstein, S J // Lodeiro, J G // Vintzileos, A M // Weinbaum, P J // Campbell, W A // Nochimson, D J
Evaluation and follow-up of fetal hydronephrosis	Feldman, D M // Decambre, M // Kong, E // Borgida, A // Jamil, M // McKenna, P // Egan, J F X
Doppler studies of arterial utero-feto-placental blood flow before and during labor | DOPPLERUNTERSUCHUNGEN DES ARTERIELLEN UTERO-FETO-PLAZENTAREN BLUTFLUSSES VOR UND WAHREND DER GEBURT	Fendel, H // Fettweis, P // Billet, P // Werdin, R // Sohn, C // Giani, G // Freiberg, C
The relationship of gestational smoking with pregnancy complications and sociodemographic characteristics of mothers	Fenercioǧlu, A K // Yildirim, G // Karatekin, G // Göker, N
Maternal and fetal factors affecting success of antepartum external cephalic version	Ferguson, J E // Armstrong, M A // Dyson, D C
Myasthenia gravis and type 1 diabetes mellitus. Clinical course during pregnancy | Miastenia gravis y diabetes mellitus tipo 1. Evolución durante el embarazo	Fernández, M B De // Cartes, J A M // Saumell, C R // Redondo, S L
Temporal sequence of abnormal Doppler changes in the peripheral and central circulatory systems of the severely growth-restricted fetus	Ferrazzi, E // Bozzo, M // Rigano, S // Bellotti, M // Morabito, A // Pardi, G // Battaglia, F C // Galan, H L
Acute fatty liver of pregnancy	Ferrer, M Collado // Ferrer, L Collado // Serrano, A
Ultrasonographic parameters of fetal well-being and development in alpacas	Ferrer, M S // Jones, M // Anderson, D E // Larson, R
A case study of anaphylaxis in a pregnant woman | Choque anafiláctico en una gestante en el tercer trimestre de embarazo	Ferreres-García, K // León-Luis, J de // Seoane, E // García-Marqués, E // Sanjuan, C // Ortiz-Quintana, L
Regression formula for estimation of fetal weight with use of abdominal circumference and femur length: A prospective study	Ferrero, A // Maggi, E // Giancotti, A // Torcia, F // Pachi, A
Biochemical monitoring of pregnancy with a hypotrophic fetus | Biochemické sledování těhotenství s hypotrofickým plodem	Fialová, L // Lacinová, Z // Hájek, Z
Correlation of the one-Minute Apgar Score and the ph Value of Umbilical Arterial Blood	Fields, L M // Entman, S S // Boehm, F H
Perinatal effects of two analgesics, tramadol chloryhydrate and meperidine chloryhydrate, when used during labour | Valutazione degli effetti peripartum di due analgesici, meperidina e tramadolo, utilizzati in travaglio di parto	Fieni, S // Ricci, L // Rossi, T // Angeri, F // Bedocchi, L // Benassi, G // Kaihura, C T // Galanti, B // Benassi, L
A new Doppler sensor developed to study disturbed fetal haemodynamics (animal model) | MISE AU POINT D'UN NOUVEAU CAPTEUR DOPPLER POUR L'ETUDE DES PERTURBATIONS HEMODYNAMIQUES FOETALES (MODELE ANIMAL)	Fignon, A // Arbeille, P // Berson, M // Bodart, S // Locatelli, A
An integrated approach to fetal growth restriction	Figueras, F // Gratacos, E
Location, Mode of Delivery and Intrapartum Issues for the Preterm Gestation	Figueroa, D // Rouse, D J
Effects of vivax malaria acquired before 20 weeks of pregnancy on subsequent changes in fetal growth	Filho, A C Machado // Costa, E P Da // Costa, E P Da // Reis, I S // Fernandes, E A C // Paim, B V // Martinez-Espinosa, F E
Assessment of fetal behavior using four-dimensional ultrasonography: Current knowledge and perspectives | Avaliação do comportamento fetal por meio da ultrassonografia de quarta dimensão: conhecimento atual e perspectivas futuras	Filho, H A Guimarães // Júnior, E Araujo // Júnior, C F D Mello // Nardozza, L M M // Moron, A F
Obstetrics and perinatology	Filly, R A // Platt, L D
A new phenomenon in the prenatal effects of harmful agents: total systems teratogenesis	Filyushkin, I V // Ignatov, A N
Phenotype and CTG-repeat size in myotonic dystrophy: A study of 26 patients and 55 relatives	Finsterer, J // Gharehbaghischnell, E // Korschineck, I // Fheodoroff, K // Seiser, A // Lǒscher, W // Binder, B R // Mamoli, B
Acquired left ventricular hypertrabeculation/noncompaction in myotonic dystrophy type 1	Finsterer, J // Stöllberger, C // Wegmann, R // Janssen, L A J
Left ventricular hypertrabeculation in myotonic dystrophy Type 1	Finsterer, J // Stöllberger, C // Wegmann, R // Jarius, C // Janssen, B
Vbac in twin gestations: higher birth weight in twin a is associated with successful trial of labor	Fisch, J // Newman, M // Feng, T // Huddleston, J
Prolongation of pregnancy in patients suffering from HELLP syndrome | Schwangerschaftsverlagerung bei patientinnen mit HELLP-syndrom	Fischer, Th. // Krause, M // Beinder, E // Schlembach, D // Rabenbauer, B // Wildt, L // Lang, N
Management of term breech presentation	Flanagan, T A // Mulchahey, K M // Korenbrot, C C // Green, J R // Laros, R K
Rupture of the uterus in Dublin; an update	Flannelly, G M // Turner, M J // Rassmussen, M J // Stronge, J M
The development of fetal acidosis in the presence of an abnormal fetal heart rate tracing. I. The average for gestational age fetus	Fleischer, A // Schulman, H // Jagani, N // Mitchell, J // Randolph, G
'Teach-in' on Doppler techniques of ultrasound	Fleming, D M
The measurement of fetal systolic time intervals: lessons from ultrasound	Fleming, J E E // Raymond, S P W // Smith, G C S // Whitfield, C R
Selective management of breech presentation in mature infants	Fleming, J S // Weindling, A M // Holt, E M // Curnow, R N // Whitehead, J
Malaria in pregnant women. Two case histories and a review of the literature | LE PALUDISME CHEZ LA FEMME ENCEINTE. PRESENTATION DE DEUX CAS ET REVUE DE LA LITTERATURE	Flici, O // Tadjerouni, A // Leroy, F // Teys, J P // Hubinont, P O
When Do Perinatal Deaths in Multiple Pregnancies Occur?	Fliegner, J R H
Intrahepatic cholestasis of pregnancy: New insights into its pathogenesis	Floreani, A // Caroli, D // Lazzari, R // Memmo, A // Vidali, E // Colavito, D // D'arrigo, A // Leon, A // Romero, R // Gervasi, M T
Risk factors in neonatal necrotizing enterocolitis | Factores de riesgo en la enterocolitis necrosante neonatal	Flores-Nava, G // Joachin-Roy, H // Rodríguez-Cueto, G
Activin A in asphyxiated full-term newborns with hypoxic ischemic encephalopathy	Florio, P // Frigiola, A // Battista, R // Abdalla, A El Hadi // Gazzolo, D // Galleri, L // Pinzauti, S // Abella, R // Volti, G Li // Strambi, M // Petraglia, F
Maternal experience of pain during external cephalic version at term	Fok, W Y // Chan, L W // Leung, T Y // Lau, T K
Obstetric aspects of the Prader-Willi syndrome	Fong, B F // Vries, J I P De
Breech presentation, fetal distress, and mitral stenosis	Fong, J
Emergency cesarean in a patient with Coffin-Siris syndrome | Cesárea urgente en una paciente con síndrome de Coffin-Siris	Fornet, I // Morillas, P // López, M A // Palacio, F J // Aguilar, J M // Mesa, J L
Parametric spectral analysis of umbilical artery doppler signals for fetal heart rate variability evaluation	Fort, A // Masotti, L // Rocchi, S // Vignoli, V // Tommaso, M Di // Consoli, C // Branconi, F
External cephalic version with tocolysis: Factors associated with success	Fortunato, S J // Mercer, L J // Guzick, D S
Incidence and primary cesarean risk factors in Benin (Africa) | INCIDENCE ET FACTEURS ASSOCIES A LA CESARIENNE PRIMAIRE AU BENIN (AFRIQUE)	Fourn, L // Alihonou, E // Seguin, L // Ducic, S
The applications of Thierry's spatulae at the Toulouse UCH in 1988 | LES APPLICATIONS DE SPATULES DE THIERRY AU CHU TOULOUSE EN 1988	Fournie, A
Eleven trinucleotide repeat loci that map to chromosome 12 excluded from involvement in the pathogenesis of bipolar disorder	Franks, E // Guy, C // Jacobsen, N // Bowen, T // Owen, M J // O'Donovan, M C // Craddock, N
A randomized controlled trial of early amniotomy	FRASER, W D // SAUVE, R // PARBOOSINGH, I J // FUNG, T // SOKOL, R // PERSAUD, D
Ethical nursing practice, reconsidered	Freda, M C
Fetal heart rate monitoring casebook. Nonreassuring fetal heart rate, attempted instrumental delivery, forceps rotation, cord prolapse during rotation maneuver, and rescue by extreme emergency abdominal delivery	Freistadt, H
Successful pregnancy in a woman with cyanotic congenital heart disease after a palliative pulmonary-systemic shunt: A case report	Frenkel, Y // Alcalay, M // Chayen, B // Blieden, L // Mashiach, S // Battler, A
Advancement of the nursing role antepartum fetal evaluation	Fresquez, M L // Collins, D E
Neonatal labioperineal tear from fetal scalp electrode insertion: A case report	Freud, E // Orvieto, R // Merlob, P
Prenatally acquired hypoxic encephalopathy (prenatal CTG and postpartal CT-changes)	Fricker, H S // Sauter, M // Buchs, B
Pregnancy in patients with automatic implantable cardiodefibrillators	Friedman, A W // Silver, S J // Minella, R A // Juriga, B M // Pollak, D // Lantzy, A // Reddy, N // Donelli, S // Ramalakshmi, S
Estriol serum levels following betamethasone treatment for induction of fetal lung maturity | SERUMOSTRIOLSPIEGEL NACH BETAMETHASONGABE ZUR FORDERUNG DER LUNGENREIFE	Friedrich, F // Bernaschek, G // Bieglmayer, Ch.
Motor vehicle accident associated with minimal maternal trauma but subsequent fetal demise	Fries, M H // Hankins, D V Gary
Obstetric analgesia with pentazocin as compared to an untreated control group | MEDIKAMENTOSE GEBURTSHILFLICHE ANALGESIE DURCH PENTAZOCIN IM VERGLEICH MIT EINER UNBEHANDELTEN KONTROLLGRUPPE	Friese, K // Brockerhoff, P // Rathgen, G H // Gundlach, G // Schicketanz, K H
Hepatic capsular rupture in pregnancy	Frise, C J // Davis, P // Barker, G // Wilkinson, D // Mackillop, L
Reduced fetal movements: Guidelines for management and information to pregnant women | Store praksisvariasjoner ved redusert fosteraktivitet	Frøen, J F // Saastad, E // Tveit, J V H // Børdahl, P E // Stray-Pedersen, B
Recruitment and retention of females in the STEM disciplines: The annual Girl Scout Day Camp at Baylor University	Fry, C C // Davis, J // Shirazi-Fard, Y
Fetal ductus venosus, middle cerebral artery and umbilical artery flow responses to uterine contractions in growth-restricted human pregnancies	Fu, J // Olofsson, P
Prognostic value of changes in left ventricular diastolic function in patients with idiopathic dilated cardiomyopathy | PROGNOSTISCHE BEDEUTUNG VON ANDERUNGEN DER LINKSVENTRIKULAREN DIASTOLISCHEN FUNKTION IM ERKRANKUNGSVERLAUF DER DILATATIVEN KARDIOMYOPATHIE	Fuchs, J B // Werner, G S // Schulz, R // Kreuzer, H
Values of T/QRS ratio in pregnancies complicated by intrauterine growth restriction	Fuchs, T
Fetal heart rate monitoring using maternal abdominal surface electrodes in third trimester: Can we obtain additional information other than CTG trace?	Fuchs, T // Grobelak, K // Pomorski, M // Zimmer, M
The T/QRS ratio values in pregnancies complicated by threatened preterm labour treated with intravenous infusions of fenoterol	Fuchs, T // Pomorski, M // Grobelak, K // Zimmer, M
Prolonged Pregnancy: Obstetrics and perinatal results | Gestación prolongada: Resultados obstétricos y perinatales	Fuente, L De La // Jimeno, J M // Callejón, C // Cristóbal, I // Escudero, M
Embryo and fetal pathology in routine diagnostics: What has changed and what needs to be changed | L'embrio-patologia e la patologia feto-perinatale nella diagnostica anatomo-patologica: Cosa è cambiato e cosa è necessario cambiare	Fulcheri, E // Bulfamante, G // Resta, L // Taddei, G L
First trimester isolated maternal hypothyroxinaemia: adverse maternal metabolic profile and impact on the obstetrical outcome	Furnica, R M // Gruson, D // Lazarus, J H // Maiter, D // Bernard, P // Daumerie, C
Forced expression of suppressor of cytokine signaling 3 in T cells protects the development of concanavalin A-induced hepatitis in mice	Fushimi, S // Ogino, T // Hara, J // Takahata, T // Wakabayashi, H // Watanabe, H // Arashima, Y // Kubo, M // Matsukawa, A
Clinical significance of measuring lactate levels in cord blood to predict development of respiratory distress syndrome in neonates	Fuyama, Y // Shima, Y // Shindo, F // Nakajima, M // Urashima, M
Diabetes mellitus in pregnancy: Have all the problems been solved?	Gabbe, S G
Pregnancy in diabetes: Reducing the risks	Gabbe, S G // Mazzaferri, E L
Current status of cesarean births	Gabert, H A
[Porphyrin metabolic disorders in the genesis of fetoplacental insufficiency in hyperandrogenism]	Gabitova, N A // Agarkova, L A // Udut, V V // Belova, N G // Kuznetsova, R T // Ermolina, E G // Prokop'ev, V E // Burykhina, N A
Intrauterine fetal death at term--imperfection of medical supervision methods or statistical-biological inevitability--attempt for discussion based on a case report | Wewnatrzmaciczna śmierć płodu--niedoskonałość metod nadzoru czy nieuchronność statystyczno-biologiczna--próba dyskusji na kanwie opisu kazuistycznego	Gabryś, M // Jedryka, M // Robaczyński, J
Outpatient oral misoprostol for prolonged pregnancies: A pilot investigation	Gaffaney, C A L // Saul, L L // Rumney, P J // Morrison, E H // Thomas, S // Nageotte, M P // Wing, D A
No. 231-Guidelines for the Management of Vasa Previa	Gagnon, R
Legionella pneumophila pneumonia during pregnancy: a case report	Gaillac, N // Floccard, B // Ould, T // Benatir, F // Levrat, A // Meunier, P // Allaouchiche, B
Predicting prolonged fetal heart rate deceleration following intrathecal fentanyl/bupivacaine	Gaiser, R R // McHugh, M // Cheek, T G // Gutsche, B B
Prevalence and correlates of apathy in myotonic dystrophy type 1	Gallais, B // Montreuil, M // Gargiulo, M // Eymard, B // Gagnon, C // Laberge, L
Using Amnioinfusion for the Relief of Repetitive Variable Decelerations during Labor	GALVAN, B J // MULLEM, C Van // BROEKHUIZEN, F F
Thrombin and collagen induce a feedback inhibitory signaling pathway in platelets involving dissociation of the catalytic subunit of protein kinase a from an NFκB-IκB complex	Gambaryan, S // Kobsar, A // Rukoyatkina, N // Herterich, S // Geiger, J // Smolenski, A // Lohmann, S M // Walter, U
Deceleration area and fetal acidemia	Gamboa, S M // Moros, M L // Mancho, J P // Moros, C L // Mateo, S C
Transabdominal Fetal Heart Rate Detection Using NIR Photopleythysmography: Instrumentation and Clinical Results	Gan, K B // Zahedi, E // Ali, M A Mohd
Investigation of optical detection strategies for transabdominal fetal heart rate detection using three-layered tissue model and Monte Carlo simulation	Gan, K B // Zahedi, E // Ali, M A Mohd
Maternal and neonatal outcomes after attempted suicide	Gandhi, S G // Gilbert, W M // McElvy, S S // Kady, D El // Danielson, B // Xing, G // Smith, L H
Cardiopulmonary resuscitation in pregnant women: peculiarities | Reanimación cardiopulmonar en la gestante: peculiaridades	Gandía, S Grau // Ramón, M A Martínez
Heart rate variability in critical care medicine	Gang, Y // Malik, M
Management of preeclampsia	Gant, N F // Cunningham, F G
Optimal normalizing coding theory and methods for Counter-Meshing Gears mechanisms	Gao, Y
Detection and characterization of the fetal heartbeat in free-hand ultrasound sweeps with weakly-supervised two-streams convolutional networks	Gao, Y // Noble, J Alison
Effects of ambulatory labor analgesia on fetal oxygen saturation	Gao, Y F // Yu, Y H // Shi, Y S // Huang, X L // Liu, G W
Placental corangioma: Clinicopathologic approach to a case described in Colombia | Corangioma placentario: Enfoque clínico-patológico de un caso descrito en Colombia	García, G E Pérez // Avendaño, J A Sierra // Navia, E Rangel // Porras, J S Fuentes
Idiopathic isolated foetal ascites | Ascitis fetal aislada idiopática	García, J Cea // Miceli, A // Romero, I del Río // Asencio, M Granero // Atalaya, I M Fontán
Attention deficit and hyperactivity disorder, a current problem | Trastorno por déficit de atención e hiperactividad: Un problema actual	García, M D García // Tato, L M Prieto // Borbujo, J Santos // Corral, L Monzón // Fabián, A Hernández // Martín, L San Feliciano
Catecholamine levels and associated cardiovascular responses in infants with meconium-stained amniotic fluid	Garcia-Alix, A // Perlman, J M // Amon, E
Cesarean section: science or anxiety? Eleven years of institutional experience | Operación cesárea: ciencia o ansiedad? Once años de experiencia institucional	García-Benítes, C Q // Plascencia, J Lira // Ochoa, F Ibargüengoitia // González, P Aguayo // Ahued, J R Ahued // Méndez, C J Neri
Escalating the war on SPAM through practical PoW exchange	Gardner-Stephen, P
Assessment of fetal development by HRV and chaotic global techniques	Garner, D M // Leeuwen, P Van // Grönemeyer, D // Moosavi, S
Low-dose flunarizine does not affect short-term fetal circulatory responses to acute asphyxia in sheep near term	Garnier, Y // Berger, R // Pfeiffer, D // Jensen, A
Pregnancy in women with aortic stenosis	Garnizov, T // Atanasova, V // Filtcheva, M
Uterine rupture secondary to dinoprostone in association with epidural analgesia | Rotura uterina secundaria a la dinoprostona en asociación con analgesia epidural	Garriguet, J // López-Cordero, A // Chica, C // Molleja, P // Morilla, J A
Randomized controlled trial of vaginal misoprostol versus dinoprostone vaginal insert for labor induction	Garry, D // Figueroa, R // Kalish, R B // Catalano, C J // Maulik, D
Sizing up gestational diabetes	Gattullo, B A // Olubummo, C A
Oxytocin administration during spontaneous labor: Guidelines for clinical practice. Chapter 2: Indications of oxytocin according the first and second stages of spontaneous labor | Recommandations pour l'administration d'oxytocine au cours du travail spontané. Chapitre 2 : indications de l'oxytocine au cours du premier et du deuxième stade du travail spontané	Gaucher, L // Ray, C Le
Velocimetric and biochemical fetal effects of placental embolisation using microspheres in ewes	Gaucherand, P // Parisot, P // Franck, M // Minh, V T // Rudigoz, R C
Association of severe intrahepatic cholestasis of pregnancy with adverse pregnancy outcomes: A prospective population-based case-control study	Geenes, V // Chappell, L C // Seed, P T // Steer, P J // Knight, M // Williamson, C
Experience with water births: A prospective longitudinal study of 9 years with almost 4,000 water births | Erfahrung mit der unterwassergeburt: Eine prospektive longitudinale studie über 9 jahre mit fast 4000 wassergeburten	Geissbühler, V // Eberhard, J
Effect of maternal heart disease on fetal growth	Gelson, E // Curry, R // Gatzoulis, M A // Swan, L // Lupton, M // Steer, P // Johnson, M
Advanced abdominal pregnancy with a live foetus. Case report and review of the literature | Embarazo abdominal avanzado con feto vivo. Reporte de un caso y revisión de la literatura	Gélvez-Téllez, S
Severe facial swelling in a pregnant woman after using hair dye	Genderen, M E Van // Carels, G // Lonnee, E R // Dees, A
Computerized intrapartum electronic fetal monitoring: analysis of the decision to deliver for fetal distress	Georgieva, A // Payne, S J // Moulden, M // Redman, C W
Tocolytic treatment with fenoterol I. Prospective study on the influence of fenoterol on the neonatal state and on child development up to four years of age | WEHENHEMMUNG MIT FENOTEROL. I. PROSPEKTIVE UNTERSUCHUNG ZUM EINFLUSS DER TOKOLYSE AUF DEN ZUSTAND DES NEUGEBORENEN UND DIE FRUHKINDLICHE ENTWICKLUNG BIS ZU VIER JAHREN	Gerhard, I // Henninger, R // Holst, T Von // Runnebaum, B // Kubli, F
Peculiarities of pregnancies in women in the fifth decade of life | BESONDERHEITEN BEI SCHWANGERSCHAFTEN VON FRAUEN IM 5. LEBENSJAHRZEHNT	Gerhard, I // Runnebaum, B // Herms, V // Kubli, F
Hypnotic preparation of a mother-to-be	German, E
How I treat thrombocytopenia in pregnancy	Gernsheimer, T // James, A H // Stasi, R
NCIC-CTG phase II study of gemcitabine in patients with malignant glioma (IND.94)	Gertler, S Z // MacDonald, D // Goodyear, M // Forsyth, P // Stewart, D J // Belanger, K // Perry, J // Fulton, D // Steward, W // Wainman, N // Seymour, L
Changes in prepregnancy body mass index between pregnancies and risk of primary cesarean delivery	Getahun, D // Kaminsky, L M // Elsasser, D A // Kirby, R S // Ananth, C V // Vintzileos, A M
Retroplacental haematomas with incomplete clinical presentations | LES HEMATOMES RETROPLACENTAIRES A SYMPTOMATOLOGIE INCOMPLETE	Getin, Y // Houlne, P // Bucas, J P
An exploratory study of social media adoption in government	Gharawi, M // Helbig, N // Hrdinová, J // Werthmuller, D
Time course of effect of piperazine citrate on the electrocardiogram of the rat	Ghasi, S // Onuaguluchi, G
Fetal complication after external cephalic version at term: Case report and literature review	Ghidini, A // Korker, V
Effect of conservative treatment in the management of low-degree urogenital prolapse | Apport du traitement conservateur dans la prise en charge du prolapsus urogénital de bas grade. Le devenir après deux ans	Ghroubi, S // Kharrat, O // Chaari, M // Ayed, B Ben // Guermazi, M // Elleuch, M H
Cervical ripening with mifepristone before labor induction: A randomized study	Giacalone, P L // Targosz, V // Laffargue, F // Boog, G // Faure, J M
Low Apgar scores and birth asphyxia. Misconceptions that promote undeserved negligence suits	Giacoia, G P
Severe fetomaternal hemorrhage: A review	Giacoia, G P
Multiple dystocic associations as indications for cesarean section in the Obstetrical and Gynecologic Clinic of the University of Perugia in the 5-year period 1972--1976 | Le associazioni pluridistociche come indicazioni al taglio cesareo nella Clinica Ostetrica e Ginecologica dell'Università di Perugia nel quinquennio 1972-1976	Giannone, E // Pagano, N // Affronti, G // Liotta, L // Ballerani, M
A case-control study of wound abscess after cesarean delivery	Gibbs, R S // Blanco, J D // Clair, P J S
Twin-to-twin transfusion syndrome: A case study	Giconi, S S
Adverse obstetric events are associated with significant risk of cerebral palsy	Gilbert, W M // Jacoby, B N // Xing, G // Danielsen, B // Smith, L H
Utrasonographic monitoring of the fetal growth of common seals (Phoca vitulina vitulina)	Gili, C // Papini, L // Vannozzi, I // Romagnoli, S
Practice parameters gone sour: a case study	Gilleland, J A // Courville, T G // Berg, R N
Case report: Electroconvulsive therapy during pregnancy | Electroconvulsivotherapie au troisieme trimestre de grossesse: A propos d'un cas	Gilot, B // Gonzalez, D // Bournazeau, J.-A. // Barriere, A // Lieferinghen, P Van
Breech Delivery	Gimovsky, M L
Singleton breech presentation in labor: Experience in 1980	Gimovsky, M L // Paul, R H
Portable fetal ECG extractor from abdECG	Gini, J Rolant // Ramachandran, K I // Nair, R H // Anand, P
Preemptive and postoperative medication protocols for root coverage combined with connective tissue graft	Giorgetti, A P O // Matos, R de // Casarin, R C V // Pimentel, S P // Cirano, F R // Ribeiro, F V
Discontinuation of oxytocin in the active phase of labor	Girard, B // Vardon, D // Creveuil, C // Herlicoviez, M // Dreyfus, M
The influence of maternal age on the outcomes of pregnancies complicated by bleeding at less than 12 weeks	Gitau, G Mbugua // Liversedge, H // Goffey, D // Hawton, A // Liversedge, N // Taylor, M
Indications and techniques of operative vaginal deliveries in vertex presentation | INDIKATION UND TECHNIK DER OPERATIVEN VAGINALEN GEBURTSBEENDIGUNG BEI SCHADELLAGEN	Gitsch, E // Reinold, E
External cephalic version as a possible treatment of breech presentation | Il rivolgimento cefalico per manovre esterne come possibile trattamento della presentazione podalica del feto	Giusti, M // Bertolotti, G C // Nappi, R E // Fignon, A // Zara, C
Premature labor, Part I: Risk assessment, etiologic factors, and diagnosis	Gjerdingen, D K
The fetal Doppler mechanical PR interval: A validation study	Glickstein, J // Buyon, J // Kim, M // Friedman, D // Abuhamad, A // Branch, D W // Sullivan, A // Cohen, M // Copel, J // Donofrio, M // Druzin, M // Wigton, T // Chin, C // Dubin, A // Rosenthal, D // Hare, G Van // Fernandes, J // Frommelt, M // Kuhlmann, R // Poon, C // Rutkowski, M // Spooner, E
Practical telemetry and telephonic data transmission of the cadiotocogram in the obstetric clinic | PRAXISTELEMETRIE UND TELEFONISCHE DATENTRANSMISSION DES KARDIOTOKOGRAMMS AN DAS GEBURTSHILFLICHE ZENTRUM	Gnirs, J // Konrad, J // Hettenbach, A // Boos, R // Schmidt, W
Importance of the Hammacher-score and fetal blood analysis in monitoring the fetus during labour | STELLENWERT DES HAMMACHER-SCORES UND DER FETALBLUTANALYSE BEI DER SUBPARTUALEN UBERWACHUNG DES KINDES	Goeschen, K // Gruner, T // Saling, E
Can fetal blood analysis be avoided during the second stage of labor? | KANN IN DER AUSTREIBUNGSPERIODE AUF DIE FETALBLUTANALYSE VERZICHTET WERDEN?	Goeschen, K // Kersting, A // Saling, E
Hypotonia in pregnancy: Implied risks, differential diagnosis, consequences | HYPOTONIE IN DER SCHWANGERSCHAFT: KRANKHEITSWERT, DIFFERENTIALDIAGNOSE, KONSEQUENZEN	Goeschen, K // Pluta, M // Meyer-Wilmes, M // Saling, E
Anaesthesia in pregnancy | Anästhesie während der schwangerschaft (CME 9/01)	Gogarten, W // Aken, H Van
Epidural anesthesia from an obstetrics point of view	Gojnic, M // Mostic, T // Arsenijevic, S // Pervulov, M // Petkovic, S // Ivanisevic, M
Oligohydramnios: Maternal complications and fetal outcome in 145 cases	Golan, A // Lin, G // Evron, S // Arieli, S // Niv, D // David, M P
Correlations between obstetric clinical events and umbilical cord blood acid-base and blood gas values	Goldaber, K G // III, L C Gilstrap
The unanticipated breech presentation in labor	Goldenberg, R L // Nelson, K G
Demonstration of fetal habituation and patterns of fetal heart rate response to vibroacoustic stimulation in normal and high-risk pregnancies	Goldkrand, J W // Litvack, B L
'Mixed cord compression,' fetal heart rate pattern, and its relation to abnormal cord position	Goldkrand, J W // Speichinger, J P
The vanishing fetus. A report of 17 cases of triplets and quadruplets	Goldman, G A // Dicker, D // Feldberg, D // Ashkenazi, J // Yeshaya, A
Effect of corticosteroids on pregnancy and the fetus and newborn of the asthmatic woman	Goldman, J // Menkes, J // Peleg, D
Overview of emergency radiological management of the pregnant patient, especially the traumatized pregnant patient	Goldman, S M
Fetal behavior in preterm premature rupture of the membranes	Goldstein, I // Copel, J A // Hobbins, J C
Anesthetic management of a consecutive cohort of women with heart disease for labor and delivery	Goldszmidt, E // MacArthur, A // Silversides, C // Colman, J // Sermer, M // Siu, S
Planned vaginal delivery versus elective caesarean section in singleton term breech presentation: A study of 1116 cases	Golfier, F // Vaudoyer, F // Ecochard, R // Champion, F // Audra, P // Raudrant, D
Exercise and pregnancy. A study on cardiac heart rate in pregnancy when performing standardised moderate exercise | PORT DE CHARGE ET GROSSESSE. ETUDE DE L'EVOLUTION DE LA FREQUENCE CARDIAQUE AU COURS DE LA GROSSESSE LORS D'UN PORT DE CHARGE MODERE STANDARDISE	Golomer, E // Arfi, J S // Sud, R // Kapitaniak, B // Tomikowski, J
Gender-specific heart rate dynamics in severe intrauterine growth-restricted fetuses	Gonçalves, H // Bernardes, J // Ayres-de-Campos, D
Applications of 2-dimensional matrix array for 3- and 4-dimensional examination of the fetus: A pictorial essay	Gonçalves, L F // Espinoza, J // Kusanovic, J P // Lee, W // Nien, J K // Santolaya-Forgas, J // Mari, G // Treadwell, M C // Romero, R
Systemic lupus erythematosus and pregnancy. Management and obstetric outcome	Gonzales, G // Calì, G // Amico, L // Giambanco, V
The diagnosis of fetal welfare during labor | El diagnóstico del estado fetal durante el parto	González, L Martínez // Lucas, J J Santonja
Experiencia con el perfil biofísico fetal en nuestro medio	González, L R M // García, W T // Martínez, C P
Blood flow in umbilical artery in fetus with intrauterine growth retardation | Flujo sanguíneo en la arteria umbilical en fetos con retardo de crecimiento intrauterino	González, P // Robert, J A // Espinoza, R // Gormaz, G // Tzunekawa, H
Prognostic and predictive effects of diabetes, hypertension, and coronary artery disease among women on extended adjuvant letrozole: NCIC CTG MA.17	Goodwin, R A // Jamal, R // Booth, C M // Goss, P E // Eisenhauer, E A // Tu, D // Shepherd, L E
Selectable system for monitoring the instability of CTG/CAG triplet repeats in mammalian cells	Gorbunova, V // Seluanov, A // Dion, V // Sandor, Z // Meservy, J L // Wilson, J H
The immediate and long-term outcome of obstetric birth trauma. I. Brachial plexus paralysis	Gordon, M // Rich, H // Deutschberger, J // Green, M
Ultrasonographic detection of a live fetus in recurrent spontaneous abortion during the first trimester	Goto, S // Hasegawa, I // Higashino, M // Kazama, Y // Yamada, K // Takakuwa, K
Antepartum fetal heart rate recording and subsequent fast transmission by a distributed microprocessor-based dedicated system	Gough, N A J // Dawson, A J // Tomkins, T J
Recruitment of cAMP-response element-binding protein and histone deacetylase has opposite effects on glucocorticoid receptor gene transcription	Govindan, M V
Early maturation of sinus rhythm dynamics in high-risk fetuses	Govindan, R B // Lowery, C L // Campbell, J Q // Best, T H // Murphy, P // Preissl, H T // Eswaran, H
Interdisciplinary optics course for technical high schools	Goyette, D M // Donnelly, J F
Average acceleration and deceleration capacity of fetal heart rate in normal pregnancy and in pregnancies complicated by fetal growth restriction	Graatsma, E M // Mulder, E J H // Vasak, B // Lobmaier, S M // Steinburg, S P Von // Schneider, K T M // Schmidt, G // Visser, G H A
Death in utero of a fetus in multiple pregnancies | LA MORT IN UTERO D'UN DES FOETUS AU COURS DES GROSSESSES MULTIPLES	Granet, P // Aleese, J Mac // Freund, M
Scandinavian Journal of Rheumatology: Preface	Graudal, N
Effect of variable heart rate decelerations on perinatal outcome in low birthweight infants	Gravelle, A // Oppenheimer, L // Walker, M // Blarney, M
Chlorinated benzene formation in incinerators	Green, Alex E S // Mahadevan, Sadanandan // Wagner, John C
The Fetal Heart Response to Static Antenatal Exercises in the Supine Position	GREEN, R C
Management of asthma in pregnancy	Greenberger, P A
Prenatal diagnosis of long QT syndrome: Implications for delivery room and neonatal management	Greene, E A // Berul, C I // Donofrio, M T
Interpreting time-related trends in effect estimates	Greenland, S
CTG-modifications following umbilical cord punctures and umbilical cord transfusions | CTG-Veranderungen nach Nabelschnurpunktionen und Nabelschnurtransfusionen	Gremm, B // Sohn, Ch. // Tochtermann, S // Bastert, G
Primary cesarian sections. Hypoxia. Provincial teaching hospital. Province of Guantanamo, Cuba. Years 1993-1994 | CESAREAS PRIMITIVAS. HIPOXIA. HOSPITAL PROVINCIAL DOCENTE. PROVINCIA DE GUANTANAMO, CUBA. ANOS 1993-1994	Gremps, L P C // Alvarez, C // Perez, R P // Salazar, C R C
Uterine dynamics and pain sensation under autoanalgesia using vaporised methoxyflurane with an analgiser. Report of 100 cases | ETUDE DE LA DYNAMIQUE UTERINE ET DE LA DOULEUR SOUS AUTO ANALGESIE AU METHOXYFLURANE VAPORISE A L'AIDE DE L'ANALGIZER. A PROPOS DE 100 OBSERVATIONS	Grenom, A // Petit, S // Echinard, K
The causal pathway model and cerebral palsy	Griffin, H C // Fitch, C L // Griffin, L W
Acute neurohumoral response to electroconvulsive therapy during pregnancy. A case report	Griffiths, E J // Lorenz, R P // Baxter, S // Talon, N S
Management of term and post term pregnancy: Development of "ante partum" surveillance protocols | La gravidanza a termine: Revisione ed evoluzione dei protocolli di sorveglianza fetale	Grignaffini, A // Bazzani, F // Vadora, E
The U.S. Preventive Services Task Force: Putting evidence-based medicine to work	Grimes, D A // Atkins, D
Perinatal outcome after massive fetal-maternal transfusion syndrome - Two case reports | Perinatales outcome bei massivem feto-maternalen transfusionssyndrom - Zwei fallberichte	Grimm, B // Hübler, A // Seewald, H.-J. // Schleußner, E
Is the growing trend for cesarean sections a cause for concern?	Grivell, R M // Dodd, J M
A cross-sectional study of indications for cesarean deliveries in Médecins Sans Frontières facilities across 17 countries	Groen, R S // Trelles, M // Caluwaerts, S // Papillon-Smith, J // Noor, S // Qudsia, B // Ndelema, B // Kondo, K M // Wong, E G // Patel, H D // Kushner, A L
Early Heart Rate Response of Normal Human Term Fetuses to Vibroacoustic Stimulation	Groome, L // Bentz, L // Mooney, D // Singh, K // Collins, H B
Motor and Cardiac Response during Habituation Testing: Demonstration of Exaggerated Cardiac Reactivity in a Subgroup of Normal Human Fetuses	Groome, L // Mooney, D // Dykman, R
Acid-base balance in capillary blood of newborns with perinatal hypoxemia symptoms | Równowaga kwasowo-zasadowa krwi włośniczkowej noworodków z objawami niedotlenienia okołoporodowego	Grudzińska, M // Lachowicz, L // Laudański, T
Postpartal serum bilirubin levels in the newborn after induction of labour with 'prostaglandin cap' or oxytocin | POSTPARTALE KINDLICHE SERUM-BILIRUBINSPIEGEL NACH GEBURTSEINLEITUNG MIT 'PROSTAGLANDIN-KAPPE' ODER OXYTOCIN	Gruenberger, W // Coradello, H // Huber, J // Husslein, P
Svensk förlossningsvård säkras i ett rikstäckande project	Grunewald, C // Håkansson, S // Högberg, U // Luthander, C M // Sandin-Bojö, A.-K. // Wiklund, I
Pre-eclampsia: Fetal assessment and neonatal outcomes	Gruslin, A // Lemyre, B
48-Hours administration of fenoterol in spontaneous preterm labor - Does it affect fetal preload?	Grzesiak, M // Forys, S // Sobczak, M // Ahmed, R B // Wilczynski, J
A study of maternal hemodynamic change during healthy pregnancy and women with gestation hypertension	Gu, H // Zhang, S // Qiao, Y // Luo, Z // Zeng, Y // Wang, Q
Open spina bifida (OSB) and intrapartum fetal distress	Guha-Ray, D K
Management of renal colic in pregnant women, based on a series of 48 cases | Prise en charge de la colique néphrétique chez la femme enceinte A propos de 48 cas	Guichard, G // Fromajoux, C // Cellarier, D // Loock, P.-Y. // Chabannes, E // Bernardini, S // Maillet, R // Bittard, H // Kleinclauss, F
ECG compression by efficient coding	Guilhon, D // Barros, A K // Comani, S
Signs, symptoms and complications of complete and partial uterine ruptures during pregnancy and delivery	Guiliano, M // Closset, E // Therby, D // LeGoueff, F // Deruelle, P // Subtil, D
Evaluation of 3 pushrim-activated power-assisted wheelchairs in patients with spinal cord injury	Guillon, B // Van-Hecke, G // Iddir, J // Pellegrini, N // Beghoul, N // Vaugier, I // Figère, M // Pradon, D // Lofaso, F
Changing trends in indications for cesarean section | EVOLUTION DANS L'INCIDENCE ET LES INDICATIONS DE CESARIENNES	Guimond, P // Dandavino, A
Cordonai risk: Perinatal and maternal outcomes | Rischio cordonale: Outcome perinatale e materno	Guirreri, A // Giallombardo, V // Pipar, A // Balbo, G Lo // Dico, G Lo
Evidence-based vaginal birth after Caesarean section	Guise, J.-M. // Hashima, J // Osterweil, P
Statistical investigation of the effects of fetal heart rate (FHR) and uterine contractions (UC) signals on apgar score | Fetal Kalp Atlm HIZI (FHR) ve Rahim Kasllmasl (UC) Sinyalinin Apgar Skoru'na Etkisinin istatistiksel Olarak incelenmesi	Gungor, B D // Ucar, M K // Bozkurt, F
Late diagnoses of the myotonic dystrophy Curschmann-Steinert in a female patient with dilated cardiomyopathy and her son | Spate diagnose einer myotonen dystrophie Curschmann-Steinert bei einer patientin mit dilatativer kardiomyopathie und ihrem sohn	Gunkel, O // Reichenbach, H // Thamm, B // Wetzel, U // Bratanow, S // Kirchhof, M // Lauer, B // Froster, U // Schuler, G
Perinatal mortality in twin pregnancies | SCHWANGERSCHAFT UND GEBURT BEI ZWILLINGEN. I. PERINATALE MORTALITAT	Gunthard, H P // Schmid, J
Rate-based management of fetal supraventricular tachycardia	Guntheroth, W G // Cyr, D R // Shields, L E // Nghiem, H V
Incidental chorangiocarcinoma. Case report, immunohistochemistry and theories of possible histogenesis | Inzidentelles chorangiokarzinom. Fallbericht, immunhistochemie und theorien zur möglichen histogenese	Guschmann, M // Schulz-Bischof, K // Vogel, M
Prenatal diagnosis of tuberous sclerosis in monozygotic twins with cardiac masses	Gushiken, B J // Callen, P W // Silverman, N H
Aortic and ventricular dilation and myocardial reduction in gestation day 17 ICR mouse fetuses of diabetic mothers	Gutierrez, J C // Hrubec, T C // Prater, M R // Smith, B J // Freeman, L E // Holladay, S D
Perinatal Listeria monocytogenes infection during pregnancy and labour | Infección perinatal por Listeria monocytogenes durante el embarazo y el parto	Gutierrez-Barquin, I Eguiluz // Marrero, M A Barber // Morales, F Cabrera // Morales, L Valle // Hernández, J A García
Phenytoin and magnesium sulfate effects on fetal heart rate tracings assessed by computer analysis	Guzman, E R // Conley, M // Stewart, R // Ivan, J // Pitter, M // Kappy, K
Infection with Human parvovirus B19 ('fifth disease') during pregnancy: Potential life-threatening implications for the foetus | Infectie met het Humaan parvovirus B19 ('vijfde ziekte') in de zwangerschap: Voor de foetus soms levensbedreigend	Haan, T R De // Jong, E P De // Oepkes, D // Vandenbussche, F.P.H.A. // Kroes, A C M // Walther, F J
Vacuum extraction's assisted vaginal delivery | Operacijsko dovršenje vaginalnoga poroda: Asistirani vaginalni porod vakuum ekstrakcijom	Habek, D // Selthofer, R // Jakobović, M // Vlahović, M E
The role of ultrasound in the diagnosis of fetal hazards | DIE ROLLE DER ULTRASCHALLDIAGNOSTIK BEI DER ERKENNUNG FETALER GEFAHRENZUSTANDE	Hackeloeer, B J
Manual rotation of vertex presentations in posterior occipital oblique or transverse position, technique and usefulness | LA ROTATION MANUELLE DES PRESENTATIONS DU SOMMET EN OCCIPITO-ILIAQUE POSTERIEURE OU TRANSVERSE. TECHNIQUE ET INTERET	Haddad, B // Abirached, F // Calvez, G // Cabrol, D
Maternal and perinatal outcomes during expectant management of 239 severe preeclamptic women between 24 and 33 weeks' gestation	Haddad, B // Deis, S // Goffinet, F // Paniel, B J // Cabrol, D // Sibaï, B M
Obstetric antecedents to apparent stillbirth (Apgar score zero at 1 minute only)	Haddad, B // Mercer, B M // Livingston, J C // Sibai, B M
Anti-TJa Alloimmunization (anti-PP1Pk)	Haentjens-Verbeke, K // Dufour, P // Vinatier, D // Tordjeman, N // Monnier, J C // Manessier, L
Pregnancy, delivery and postpartum care of women with ventriculo-peritoneal shunted hydrocephalus: A case series	Haeussler, B // Laimer, E // Hager, J // Putz, G // Marth, C // Haeussler, R
Massive foetomaternal haemorrhage resulting in severe neonatal anaemia	Hafeez, A // Kiani, S
Prevalence and indications of caesarean section in a teaching hospital	Hafeez, M // Yasin, A // Badar, N // Pasha, M I // Akram, N // Gulzar, B
Changing rates of cesarean delivery: The duke experience, 1978-1986	Hage, M L // Helms, M J // Hammond, W E // Hammond, C B
The primary study on influence of fitness camps on rehabilitation efficiency of full laryngectomv patients	Hagner, W // Kazmierczak, U // Wiacek, M // Zubrzycki, I Z
The combined detection of umbilical cord nucleated red blood cells and lactate: Early prediction of neonatal hypoxic ischemic encephalopathy	Haiju, Z // Suyuan, H // Xiufang, F // Lu, Y // Sun, R
Vacuum cup placement during delivery A suggested obstetric quality assessment measure	Haikin, E H // Mankuta, D
The Diagnosis of Marginal Placental Abruption in Placenta Praevia Using Transvaginal Sonography	Haines, C J // Stock, A
Intrapartal fetal monitoring, sensitivity and specificity of methods | Intrapartální fetální monitoring, senzitivita a specificita metod	Hájek, Z // Srp, B // Pavlíková, M // Zvárová, J // Liška, K // Haddad, R El // Pašková, A // Pařízek, A
Monogenic glucokinase diabetes and pregnancy: a case study	Haladová, I // Čechurová, D // Lacigová, S // Rušavý, Z
Mechanical ripening of the unfavorable cervix for induction of labor	Hallak, M
The vacuum extractor for obstetric delivery	Halme, J // Ekbladh, L
Improved ultrasound transducer positioning by fetal heart location estimation during Doppler based heart rate measurements	Hamelmann, P // Vullings, R // Schmitt, L // Kolen, A F // Mischi, M // Laar, J.O.E.H. Van // Bergmans, J W M
Radiation procedures performed on U.S. women during pregnancy: Findings from two 1980 surveys	Hamilton, P M // Roney, P L // Keppel, K G // Placek, P J
Fetal growth profiles of macrosomic and non-macrosomic infants of women with pregestational or gestational diabetes	Hammoud, N M // Visser, G H A // Peters, S A E // Graatsma, E M // Pistorius, L // Valk, H W De
Anesthetic management of parturients with intracranial arteriovenous malformation	Handa, F // Tanaka, M // Toyooka, H
When to call a pediatrician to the delivery room	Hansmann, G
Hydrops of nonimmunologic origin in prenatal toxoplasmosis | NICHT-IMMUNOLOGISCH BEDINGTER HYDROPS BEI PRANATALER TOXOPLASMOSEINFEKTION	Hanssler, L // Przybilla, C // Dermoumi, H // Luboldt, W
Effects of Spasfon on course of labor	Hao, Y // Zhai, G R // Duan, A H
Anesthesia for emergency cesarean section	Haque, M F // Sen, S // Meftahuzzaman, S M // Haque, M M
German-speaking midwifes prefer vaginal mode of delivery to elective caesarean | Hebammen präferieren vaginale geburt statt wunschsektio	Harder, U // Reutter, R // Luyben, A // Gross, M M
Correlation of amniotic fluid index and nonstress test in patients with preterm premature rupture of membranes	Harding, J A // Jackson, D M // Lewis, D F // Major, C A // Nageotte, M P // Asrat, T
A multiple regression analysis of admission of infants to hospital. A report from the Jerusalem Perinatal Study	Harlap, S // Stenhouse, N N // Davies, A M
Sonographic accuracy of estimated fetal weight in twins	Harper, L M // Roehl, K A // Tuuli, M G // Odibo, A O // Cahill, A G
Unanticipated fetal risks in the perineal stage of labor	Harrar, J A // Buchman, M I
Mechanisms of late decelerations of the fetal heart rate during hypoxia	Harris, J L // Krueger, T R // Parer, J T
Cardiovascular effects of fever in the ewe and fetal lamb	Harris, W H // Pittman, Q J // Veale, W L // Cooper, K E // Petten, G R Van
Patterns of placental pathology in preterm infants with a periventricular haemorrhagic infarction: Association with time of onset and clinical presentation	Harteman, J C // Nikkels, P G J // Kwee, A // Groenendaal, F // Vries, L S De
Birth order and delivery interval: Analysis of twin pair perinatal outcomes	Hartley, R S // Hitti, J
Aqua-fit during pregnancy: Maternal and fetal hemodynamic responses during rest, immersion and exercise | "Aqua-fit" in der schwangerschaft: Maternale und fetale hämodynamische reaktionen bei einem trainingsprogramm im wasser	Hartmann, S // Kölble, N // Rake, A // Bung, P // Huch, A // Huch, R
(CTG)<inf>n</inf> Expansion at DMPK locus seen only in muscle tissue: A novel case	Hasan, Q // Mohan, V // Ahuja, Y R
Obstetric risk factors for umbilical cord prolapse: a nationwide population-based study in Japan	Hasegawa, J // Ikeda, T // Sekizawa, A // Ishiwata, I // Kinoshita, K // Obstetricians, Tokyo On behalf of Japan Association of // Gynecologists // Japan
Ultrasound diagnosis and management of umbilical cord abnormalities	Hasegawa, J // Matsuoka, R // Ichizuka, K // Sekizawa, A // Okai, T
Four-dimensional sonography with B-flow imaging and spatiotemporal image correlation for visualization of the fetal heart	Hata, T // Dai, S.-Y. // Inubashiri, E // Kanenishi, K // Tanaka, H // Yanagihara, T // Araki, S
The BMJ Awards 2017: Clinical leadership	Hawkes, N
Comparison of the effect of different diagnostic criteria of subclinical hypothyroidism and positive TPO-Ab on pregnancy outcomes	He, Y // He, T // Wang, Y // Xu, Z // Xu, Y // Wu, Y // Ji, J // Mi, Y
Methods of fetal movement counting and the detection of fetal compromise	Heazell, A E P // Frøen, J F
Midwives' and obstetricians' knowledge and management of women presenting with decreased fetal movements	Heazell, A E P // Green, M // Wright, C // Flenady, V // Frøen, J F
Excessive fetal movements are a sign of fetal compromise which merits further examination	Heazell, A E P // Stacey, T // O'Brien, L M // Mitchell, E A // Warland, J
Monitoring of fetuses with intrauterine growth restriction: A longitudinal study	Hecher, K // Bilardo, C M // Stigter, R H // Ville, Y // Hackelöer, B J // Kok, H J // Senat, M V // Visser, G H A
Identification of Acute Transplacental Hemorrhage in a Low-Risk Patient as a Result of Daily Counting of Fetal Movements	HEISE, R H // WINTER, J T V A N // OGBURN, P L
Escherichia coli meningitis and parietal osteomyelitis in an infant: A rare complication of cephalohematoma | Méningite à Escherichia coli associée à une ostéomyélite de l'os pariétal chez un nourrisson: Une complication rare d'un céphalhématome	Helleputte, C Van // Dupont, V // Barthels, S // Aeby, A
Rupture of renal artery aneurysm during late pregnancy: clinical features and diagnosis	Hellmund, A // Meyer, C // Fingerhut, D // Müller, S C // Merz, W M // Gembruch, U
When does External Cephalic Version Succeed?	Hellström, A.‐C. // Nilsson, B // Stånge, L // Nylund, L
Computing techniques for intrapartum physiological data reduction. II. Fetal heart rate	Henry, M J // McColl, D D F // Crawford, J W // Patel, N
A Curious Case of Anti-D Antibody Titer	Hensley, J G // Coughlin, K P // Klein, L L
Computer-aided measurement plan for an impeller on a coordinate measurement machine with a rotating and tilting probe	Heo, E.-Y. // Kim, D.-W. // Lee, J.-Y. // Kim, K.-Y.
Maternal fever in term labour in relation to fetal tachycardia, cord artery acidaemia and neonatal infection	Herbst, A // Wolner-Hanssen, P // Ingemarsson, I
Increasing compliance with maternal and child care quality standards in Ecuador	Hermida, J // Robalino, M E
EXPERT SYSTEM FOR PREDICTION OF FETAL CONDITION DURING LABOR	Hernandez, C // Arias, J E // Alonso, A
A Perinatal Monitoring Display Based on the Fetal Topogram	Hernández, C // Arjas, J E // Gómez, L
The anemic gap in depressed newborn infants | El hiato aniónico en el neonato deprimido	Hernández-Ortega, H // Dehesa-Morales, R // Angeles-Zepeda, R // Lozano-González, C H // Elechiguerra-Palacios, J M // Torres-Alipi, I
Ultrasound cephalometry: A clinical discussion	Hertz, R H // Zador, I E
Responses to vibroacoustic stimulation in a fetus with an encephalocele compared to responses of normal fetuses	Heteren, C F Van // Boekkooi, P F // Jongsma, H W // Nijhuis, J G
The effects of the tocolytics atosiban and nifedipine on fetal movements, heart rate and blood flow	Heus, R De // Mulder, E J H // Derks, J B // Visser, G H A
Combining Automated Image Analysis with Obstetric Sweeps for Prenatal Ultrasound Imaging in Developing Countries	Heuvel, T L A van den // Petros, H // Santini, S // Korte, C L de // Ginneken, B van
Obstetrical anaesthesia practice in the university of toronto affiliated hospitals and some randomly selected community hospitals	Hew, E M // Rolbin, S H // Cole, A F D // Virgint, S
Clinical course of pregnancy and fetal outcome in diabetic patients with previous stillbirth | SCHWANGERSCHAFTSVERLAUF UND FETAL-OUTCOME BEI DIABETIKERINNEN MIT ANAMNESTISCHER TOTGEBURT	Heyl, W // Schroder, W // Kitschke, H.-J.
Modelling and inference reveal nonlinear length-dependent suppression of somatic instability for small disease associated alleles in myotonic dystrophy type 1 and Huntington disease	Higham, C F // Monckton, D G
Cardiotocographic monitoring of post-term pregnancy based on a fetal acceleration test and contraction stress test | LE TEST D'ACCELERATION DU RYTHME CARDIAQUE FOETAL. SON UTILISATION DANS LE MONITORAGE DES GROSSESSES PROLONGEES. COMPARAISON AVEC L'EPREUVE A L'OCYTOCINE	Higier, J // Staszewski, A
Pulmonary hypertension in pregnancy: Two cases and review of the literature	Higton, A M // Whale, C // Musk, M // Gabbay, E
Value and pregnancy outcome of external cephalic version	Hindawi, I
Studies on the clinical significance of the placental implantation site and the change of placental volume by uterine contraction	Hirano, K
Ileoileal intussusception and ileal stricture associated with necrotizing enterocolitis in a premature infant: Report of a case	Hirokawa, S // Uotani, H // Yoshida, T // Tsukada, K
Increased satisfaction of maternity hospital staff involved in fetal telediagnosis	Hishitani, T // Kawachi, F // Fujimoto, Y // Sugamoto, K // Hoshino, K // Ogawa, K
Is meconium stained amniotic fluid related to occult myocardial injury in term low risk pregnancies?	Hizli, D // Altinbaş, T K // Köşüş, N // Köşüş, A // Ayyildiz, A // Gelişen, O // Kafali, H
Current clinical experience with continuous tissue ph monitoring	Hochberg, H M
TISSUE pH MONITORING IN OBSTETRICS	Hochberg, H M // Hetzel, F W
Dynamic parameters of maternal amino acid metabolism and fetal growth	Hod, M // Lapidot, A
Double trouble in hereditary neuropathy: Concomitant mutations in the PMP-22 gene and another gene produce novel phenotypes	Hodapp, J A // Carter, G T // Lipe, H P // Michelson, S J // Kraft, G H // Bird, T D
Longitudinal study of fetal body movements: Nomograms, intrafetal consistency, and relationship with episodes of heart rate patterns A and B	Hof, J Ten // Nijhuis, I J M // Mulder, E J H // Nijhuis, J G // Narayan, H // Taylor, D J // Westers, P // Visser, G H A
Control of fetal development with multiple ultrasonic body measures	Hoffbauer, H // Pachaly, J // Arabin, B // Baumann, M L
Results of breech deliveries mostly by vaginal route	Hofmann, D // Carle-Grewe, G
Cardiotocographic changes after external cephalic version	HOFMEYR, G J // SONNENDECKER, E W W
Sinusoidal versus pseudosinusoidal fetal heart rate patterns	Hofmeyr, G J // Sonnendecker, E W W
Recognition and prevention of fetal alcohol syndrome	Hogan, M
Umbilical Cord Prolapse	Holbrook, B D // Phelan, S T
Asthma update 2005: guidelines for pregnant women	Holcomb, S S
Cushing's syndrome in pregnancy	Holgado-Galicia, M V B // Magno, J D // Acelajado-Valdenor, C // Isip-Tan, I T // Lim-Abrahan, M A
Randomised comparison between a loading and incremental dose model for ritodrine administration in preterm labour	Holleboom, C A G // Merkus, J.M.W.M. // Elferen, L W M van // Keirse, M.J.N.C.
The Causes of Cerebral Palsy: A Contemporary Perspective	Holm, V A
The effect of variable heart rate decelerations on intraventricular hemorrhage and other perinatal outcomes in preterm infants	Holmes, P // Oppenheimer, L W // Gravelle, A // Walker, M // Blayney, M
A high value care curriculum for interns: A description of curricular design, implementation and housestaff feedback	Hom, J // Kumar, A // Evans, K H // Svec, D // Richman, I // Fang, D // Smeraglio, A // Holubar, M // Johnson, T // Shah, N // Renault, C // Ahuja, N // Witteles, R // Harman, S // Shieh, L
Ultra-low-noise instrumentation and computer-based data acquisition and processing system for obtaining a noninvasive and intrauterine catheter fetal electrocardiogram	Homer, S L // Holls, W M
Investigations on the validity of parameters of neonatal state diagnosis and of fetal monitoring in deliveries in breech presentation. Part I; Neonatal condition after breech deliveries | UNTERSUCHUNGEN ZUR WERTIGKEIT VON PARAMETERN DER NEONATALEN ZUSTANDSDIAGNOSTIK UND DER FETALEN UBERWACHUNG BEI GEBURTEN AUS BECKENENDLAGE. TEIL 1: ZUR NEONATALEN KONDITION NACH BECKENENDLAGENGEBURTEN	Hommel, U // Bellee, H // Link, M
Advanced obstetrical and gynecological ultrasound: Imaging with new technologies	Honemeyer, U // Kurjak, A
Interpretation of the simultaneously recorded fetal electroencephalogram and electrocardiogram | ZUR INTERPRETATION DES SIMULTAN REGISTRIERTEN FETALEN ELEKTROENZEPHALOGRAMMS UND KARDIOTOKOGRAMMS	Hopp, H // Heinrich, J // Seidenschnur, G // Beier, R
Magnetocardiographic demonstration of torsade de pointes in a fetus with congenital long QT syndrome	Horigome, H // Iwashita, H // Yoshinaga, M // Shimizu, W
Ultra-low noise instrumentation and computer based data acquisition and processing system for obtaining a noninvasive and intrauterine catheter fetal electrocardiogram	Horner, Steven L // Holls, William M
Congenital heart disease and acquired valvular lesions in pregnancy | Angeborene herzfehler und erworbene herzklappenfehler in der schwangerschaft	Horstkotte, D // Faßbender, D // Piper, C
Correlation between maximum cervical dilatation at cesarean delivery and subsequent vaginal birth after cesarean delivery	Hoskins, I A // Gomez, J L
Calculation of sequence lengths in MASH 1-1-1 digital delta sigma modulators with a constant input	Hosseini, K // Kennedy, M P // McCarthy, C
Influence of hypothyroidism on pregnancy outcome and fetus during pregnancy	Hou, M Q // Wang, Z J // Hou, K Z
Labor monitoring in high-risk situations | Surveillance du travail dans les situations à risque	Houfflin-Debarge, V // Closset, E // Deruelle, P
Meconium-stained amniotic fluid: Current controversies	Houlihan, C M // Knuppel, R A
Sickle cell disease and pregnancy	Howard, R J // Tuck, S M
Non-neuraxial analgesia in labour	Howie, L A // Robinson, C
Obstetric management of preterm labour	Howie, P W // Patel, N B
The Older Primipara Implications for Nurses	HOWLEY, C
Refusal of treatment for acute leukemia in pregnancy: A case report	Hoxha, S L // Ibishi, V A // Brovina, A // Hoxha, M // Lulaj, S
Fetal heart rate pattern in prenatal diagnosis - Fetal autonomic brain age score	Hoyer, D // Schneider, U
Fetal Functional Brain Age Assessed from Universal Developmental Indices Obtained from Neuro-Vegetative Activity Patterns	Hoyer, D // Tetschke, F // Jaekel, S // Nowack, S // Witte, O W // Schleußner, E // Schneider, U
External cephalic version of breech fetus after 36 weeks of gestation - Evaluation of efectiveness and complications | Obrat plodu zevními hmaty z polohy podélné koncem pánevním po 36. týdnu gravidity - hodnocení úspěšnosti a komplikací	Hruban, L // Janku, P // Jordánová, K // Gerychová, R // Huser, M // Ventruba, P // Roztocil, A
Role of ST-analysis of fetal ECG in intrapartal fetus monitoring with presumed growth retardation | Význam ST-analýzy fetálního EKG při intrapartálním monitorování plodů s předpokládanou růstovou retardací	Hruban, L // Janků, P // Zahradníčková, J // Kuřecová, B // Roztočil, A // Kachlík, P // Kučera, M // Jelenek, G
Maternal and fetal lactaplasmia during delivery. II. Pathological deliveries | LACTAPLASMIE MATERNELLE ET FOETALE AU COURS DE L'ACCOUCHEMENT. II. - ACCOUCHEMENTS PATHOLOGIQUES	Hsiung, R // Piquard, F // Schaefer, A
Relationship between fetal distress and endogenous opioid peptides levels of the venous blood and the umbilical blood in pregnant women	Hu, D // Gu, H // Hong, X.-R. // Sun, N.-X. // Wang, C.-H.
Nucleated red blood cell count in maternal peripheral blood and hypertensive disorders in pregnant women	Hu, G // Guan, R // Li, L
A nationwide survey of risk factors for stillbirth in Taiwan, 2001-2004	Hu, I.-J. // Chen, P.-C. // Jeng, S.-F. // Hsieh, C.-J. // Liao, H.-F. // Su, Y.-N. // Lin, S.-J. // Hsieh, W.-S.
Nucleotide-binding oligomerization domain containing 1 (NOD1) haplotypes and single nucleotide polymorphisms modify susceptibility to inflammatory bowel diseases in a New Zealand caucasian population: A case-control study	Huebner, C // Ferguson, L R // Han, D Y // Philpott, M // Barclay, M L // Gearry, R B // McCulloch, A // Demmers, P S // Browning, B L
Doppler assessment of cardiac function at 11-14 weeks' gestation in fetuses with normal and increased nuchal translucency	Huggon, I C // Turan, O // Allan, L D
Jordanian special forces training centre moves ahead	Hughes, R
The effect of fetal monitoring on the incidence of cesarean section	Hughey, M J // Lapata, R E // Mcelin, T W // Lussky, R
Quality Predictors of Abdominal Fetal Electrocardiography Recording in Antenatal Ambulatory and Bedside Settings	Huhn, E A // Müller, M I // Meyer, A H // Manegold-Brauer, G // Holzgreve, W // Hoesli, I // Wilhelm, F H
Doppler in fetal heart failure	Huhta, J C // Paul, J J
Fetomaternal hemorrhage: Practitioner's point of view | Hémorragie fœtomaternelle: Le point de vue du clinicien	Huissoud, C // Divry, V // Rudigoz, R.-C.
Sinusoidal heart rate pattern and face presentation in a fetus from a postterm pregnancy. A case report	Hulet, B // Platt, L D
Intrapartum treatment of preeclamptic hypertension by ketanserin	Hulme, V A // Odendaal, H J
Out of hospital birth	Humpl, T
Ex utero intrapartum treatment for extremely low birth-weight neonates requiring resuscitation at birth	Hung, T.-H. // Huang, T.-X. // Hsieh, T.-T.
Diagnosis and management of pediatric myotonic dystrophy	Hunter, M // Johnson, N
Pharmacokinetic and pharmacodynamic evaluation of atenolol during and after pregnancy	Hurst, A K // Shotan, A // Hoffman, K // Johnson, J // Goodwin, T M // Koda, R // Elkayam, U
Fluoroscopic study of the birth posture of the sheep fetus	Husa, L // Bieger, D // Fraser, A F
External cephalic version for breech presentation at term: Predictors of success, and impact on the rate of caesarean section | Version céphalique externe en cas de présentation par le siège à terme: Facteurs prédictifs de succès et impact sur le taux de césariennes	Hussin, O A // Mahmoud, M A // Abdel-Fattah, M M
Delivery of the growth-Retarded infant	Hutchins, C J
Fetal complications related to minor maternal trauma	Huzel, P S // Remsburg-Bell, E A
Predictive value of the presence of an embryonic heartbeat for live birth: Comparison of women with and without recurrent pregnancy loss	Hyer, J S // Fong, S // Kutteh, W H
Stratification of attitudes and skill level as correlated with knowledge and self confidence in a pre-engineering curriculum	Hylton, P // Otoupal, W
Prelabour rupture of membranes: Mode of delivery and outcome	Ibishi, V A // Isjanovska, R D
Cardiovascular effects of dynorphin A-(1-13) and arginine vasopressin in fetal lambs	III, C E Dunlap // Valego, N K
Diagnostic use of amniotic fluid	III, E O Horger // Hutchinson, D L
Nuchal cord and neurodevelopmental performance at 1 year	III, J F Clapp // Lopez, B // Simonean, S
A case of nonimmune hydrops fetalis that was successfully treated with ulinastatin	Iijima, S // Ohzeki, T
Neutralizing monoclonal antibody to human connective tissue growth factor ameliorates transforming growth factor-β-induced mouse fibrosis	Ikawa, Y // Ng, P.-S. // Endo, K // Kondo, M // Chujo, S // Ishida, W // Shirasaki, F // Fujimoto, M // Takehara, K
Profile of mothers at risk: An analysis of injury and pregnancy loss in 1,195 trauma patients	Ikossi, D G // Lazar, A A // Morabito, D // Fildes, J // Knudson, M M
Transient pseudohypoaldosteronism with complex malformation of internal genitalia: A case report	Iliev, D I // Petruch, U R // Ranke, M B // Binder, G // Leriche, C // Strotbek, G // Wollmann, H A
Effect of percutaneous mitral vavuloplasty on pregnant mother and foetus - a tertiary care hospital experience from a developing country	Imam, S H // Zaidi, A H // Shoukat, S // Dhakam, S H
The admission cardiotocograph: A randomised controlled trial	Impey, L // Macquillan, K // Murphy, J // Reynolds, M // Sheil, O
A case of duplication of the middle cerebral artery with ruptured aneurysm on its origin during pregnancy	In, S // In, K // Kusano, N // Mizuki, H // Miyagi, J // Kuramoto, S
Labor induction by local PGE2. Predictive value of uterine contractions | PGE2 e induzione del travaglio di parto. Valore prognostico delle contrazioni uterine	Indraccolo, S R // Rech, F // Lojodice, S // Patella, A
A novel case of an adenomyosis-related uterine rupture in pregnancy	Indraccolo, U // Iannicco, A // Micucci, G
Forceps: Use and abuse Symposium on difficult labor and delivery	Ingardia, C J // Cetrulo, C L
Influence of occiput posterior position on the fetal heart rate pattern	Ingemarsson, E // Ingemarsson, I // Solum, T // Westgren, M
ST analysis [1]	Ingemarsson, I // Westgren, M
LONG-TERM FOLLOW-UP OF PRETERM INFANTS IN BREECH PRESENTATION DELIVERED BY CÆSAREAN SECTION. A Prospective Study	Ingemarsson, I // Westgren, M // Svenningsen, NielsW.
Clinical aspects of asthma	Interiano, B // Guntupalli, K K
Group B Streptococcal infection in the first 90 days of life in North Queensland	Ireland, S // Larkins, S // Kandasamy, Y
Fetal hemodynamic and fetoplacental vascular response to exogenous arginine vasopressin	Irion, G L // Mack, C E // Clark, K E
Massive Fetomaternal Hemorrhage: Case Report	Ishihara, H // Takahashi, H // Takeuchi, Y // Kigawa, J // Sawazumi, K // Ito, T // Maeda, K
Anesthesia for electroconvulsive therapy during pregnancy - A case report	Ishikawa, T // Kawahara, S // Saito, T // Otsuka, H // Kemmotsu, O // Hirayama, E // Ebina, Y // Fujimoto, S // Inoue, T // Koyama, T
Assisting instrumental delivery for breech babies at the limits of viability	Ismail, A Q T
Comparison of vaginal and cesarean section delivery for fetuses in breech presentation	Ismail, M A // Nagib, N // Ismail, T // Cibils, L A
Evaluation of reasons of failure of trial of labor for better prognosis of VBAC	Israr, S // Khan, D // Raja, A // Habib, S // Abbasi, S // Jadoon, U
The significance of knowledge of the mechanical traumatic components in the course of birth from the point of view of electronic monitoring of birth | ZUR BEDEUTUNG DER KENNTNIS UBER DIE MECHANISCH TRAUMATISCHE KOMPONENTE IM GEBURTSVERLAUF UNTER DEM ASPEKT DER ELEKTRONISCHEN GEBURTSUBERWACHUNG	Issel, E P
Heart rate and blood pressure responses to umbilical cord compression in fetal lambs with special reference to the mechanism of variable deceleration	Itskovitz, J // LaGamma, E F // Rudolph, A M
Monitoring a premature fetus that died in utero | Monitorno proslediavane na intrauterinno zaginal nedonosen plod	Ivanov, S // Daskalov, D
A 2-year study on the use of nursingnavi with the partogram by midwifery students	Iwao, Y // Tsuru, S
A case of intractable epilepsy showing frequent gelastic seizures by administration of clobazam	Iwasaki, T // Miura, H // Sunaoshi, W // Hosoda, N // Takei, K // Katayama, F
Intelligent classification of fetal Doppler blood velocity waveform abnormalities using wavelet transform and vector quantization algorithm	Izzetoglu, Kurtulus // Erkmen, Aydan M // Beksac, Sinan
External cephalic version for breech presentation at and near term	Jabeen, S // Riaz, T // Humayun, S
Pregnancy in the liver transplant recipient	Jabiry-Zieniewicz, Z // Dabrowski, F A // Pietrzak, B // Wyzgal, J // Bomba-Opoń, D // Zieniewicz, K // Wielgos, M
Midwives and the Fetal Nuchal Cord: A Survey of Practices and Perceptions	Jackson, H // Melvin, C // Downe, S
Acceptability of the fetal electrocardiographic (STAN®) monitoring system by staff at a high-risk maternity unit	Jacquemyn, Y // Verbruggen, S
Cranial sonography for newborn screening: A 10-year retrospective study in 11,887 newborns | Schädelsonographisches neugeborenenscreening: Eine retrospektive 10-jahresstudie an 11 887 neugeborenen	Jaeger, M // Grüssner, S E M // Omwandho, C O A // Klein, K // Tinneberg, H.-R. // Klingmüller, V
Prenatal diagnosis of complete atrioventricular block associated with structural heart disease: Combined experience of two tertiary care centers and review of the literature	Jaeggi, E T // Hornberger, L K // Smallhorn, J F // Fouron, J.-C.
Maternal autoimmune disease and its impact on the fetal heart: Management and prognosis	Jaeggi, E T // Roman, K S
Frequency and indications of Caesarean Section at Department of Obstetrics and Gynaecology Unit-III, Civil Hospital Quetta	Jaffar, Y // Sikander, N
Obstetric accidents (IV)	Jaiyesimi, R A K // Tang, L C H
Safety of cytotoxic chemotherapy during pregnancy	Jameel, A // Jamil, S N
Massive amniotic fluid embolism: Diagnosis aided by emergency transesophageal echocardiography	James, C F // Feinglass, N G // Menke, D M // Grinton, S F // Papadimos, T J
Fetal heart rate monitoring by telephone. II. Clinical experience in four centres with a commercially produced system	JAMES, D // PERALTA, B // PORTER, S // DARVILL, D // WALKER, J // McCALL, M // CALDER, A // O'BRIEN, S // BEVERIDGE, R // LIU, D // SHELTON, L // JUSTICE, T // STANGER, D
Perinatal and infantile mortality in French Guyana. Evaluation of a regional maternal and infant health care policy | MORTALITE PERINATALE ET INFANTILE EN GUYANE. EVALUATION D'UNE POLITIQUE REGIONALE DE SANTE MATERNELLE ET INFANTILE	Jamet, F // Lefait-Robin, R // Lefait, J F
Early neonatal mortality and neurological outcomes of neonatal resuscitation in a resource-limited setting on the Thailand-Myanmar border: A descriptive study	Janet, S // Carrara, V I // Simpson, J A // Thin, N W W // Say, W W // Paw, N T M // Chotivanich, K // Turner, C // Crawley, J // McGready, R
Mutations in the lipoprotein lipase gene as a cause of hypertriglyceridemia and pancreatitis in Taiwan	Jap, T.-S. // Jenq, S.-F. // Wu, Y.-C. // Chiu, C.-Y. // Cheng, H.-M.
Statistical Modeling of Fetal Heart Rate Variability	Jarisch, W // Detwiler, J S
Vaginal delivery after cesarean section: A five-year study	Jarrell, M A // Ashmead, G G // Mann, L I
Successful liver transplantation and delivery in a woman with fulminant hepatic failure occurring during the second trimester of pregnancy	Jarufe, N // Soza, A // Pérez-Ayuso, R M // Poblete, J A // González, R // Guajardo, M // Hernandez, V // Riquelme, A // Arrese, M // Martínez, J
Pregnancy complicated by diabetes - a case study	Jasper, M L
The effect of three different training methods on motor and psychological variables among men volleyball players	Jayakumar, S // Vairamani, S
Intrapartum Care the Midwifery Way: A Review	Jaynes, A C // Scott, K E
Fetal erythropoietin levels in growth-restricted and appropriately grown neonates with and without abnormal fetal heart rate tracings: A comparison with cord blood gases and Apgar scores	Jazayeri, A // Tsibris, J C M // Spellacy, W N
Changes in the frequency of perinatal asphyxia and its outcome over a 10 year period in newborn patients transported to a neonatal intensive care unit from other institutions | Az asphyxia gyakoriságának változása az elmúlt 10 évben klinikánk neonatális intenzív centrumába szállított érett újszü löttek között	Jeager, J // Kohalmi, B // Beke, A // Sassi, L // Görbe, É És
Intrapartum amniotic fluid volume estimation in low-risk pregnancy as a predictor of perinatal outcome	Jeanet, J // Benjamin, S J // Mathews, J E // Rathore, S // Sebastian, A // Thomas, E
A review of findings in fetal cardiac section drawings - Part 1: The 4-chamber view	Jeanty, P // Chaoui, R // Tihonenko, I // Grochal, F
Cardiac arrest in pregnancy: A scientific statement from the American heart association	Jeejeebhoy, F M // Zelop, C M // Lipman, S // Carvalho, B // Joglar, J // Mhyre, J M // Katz, V L // Lapinsky, S E // Einav, S // Warnes, C A // Page, R L // Griffin, R E // Jain, A // Dainty, K N // Arafeh, J // Windrim, R // Koren, G // Callaway, C W
The nuchal cord at birth: what do midwives think and do?	Jefford, E // Fahy, K // Sundin, D
Face presentation. Review of the literature and report of 10 cases | PRESENTATION DE LA FACE. REVUE DE LA LITTERATURE, A PROPOS DE 10 OBSERVATIONS	Jemmali, M // Dufour, Ph. // Vinatier, D // Tordjeman, N // Monnier, J C
Prenatal diagnosis of intracerebellar hemorrhage: Case report	Jennett, R J // Daily, W J R // Tarby, T J // Manwaring, K H
The risk of brain haemorrhage in preterms- and in mature newborns-infants | DAS HIRNBLUTUNGSRISIKO BEI FRUH- UND REIFGEBORENEN	Jensen, A // Klingmuller, V // Kunzel, W // Sefkow, S
Massachusetts Medical Society	Jewett, J F
Interfacing fetal monitors in computerized cardiotocography system	Jezewski, Janusz // Wrobel, Janusz // Horoba, Krzysztof // Graczyk, Slawomir
Myotonic dystrophy type 1 is associated with nuclear foci of mutant RNA, sequestration of muscleblind proteins and deregulated alternative splicing in neurons	Jiang, H // Mankodi, A // Swanson, M S // Moxley, R T // Thornton, C A
Cesarean section: changing indications, rates and perinatal mortality	Jimbo, T // Kaneko, Y // Mizuno, M
Neonatal lupus syndrome | Neonatal lupus-syndrom: Association til kongenit totalt atrioventrikulært blok	Johansen, A S // Herlin, T
Adverse events related to care in obstetric units | Uheldige hendelser på fødeavdelinger	Johansen, B K // Braut, B // Schou, P
Barn som dør eller får alvorlig skade under fødselen	Johansen, L T // Øian, P
Følges fastsatte kvalitetskrav i fødselsomsorgen?	Johansen, L T // Pay, A S D // Broen, L // Roland, B // Øian, P
Testosterone and diurnal rhythmicity of leptin, TNF-α and TNF-II receptor in insulin-resistant myotonic dystrophy patients	Johansson, Å // Ahrén, B // Forsberg, H // Olsson, T
Persistent pulmonary hypertension of the newborn treated with hyperventilation: Clinical features and outcome	JOHN, E // ROBERTS, V // BURNARD, E D
Acupuncture prior to and at embryo transfer in an assisted conception unit - A case series	Johnson, D
The role of trophoblast dysfunction in the aetiology of miscarriage	Johnson, M R // Riddle, A F // Grudzinskas, J G // Sharma, V // Collins, W P // Nicolaides, K H
Fetal acoustic stimulation as an adjunct to external cephalic version	Johnson, R L // Jr., T H Strong // Radin, T G // Elliott, J P
Type A aortic dissection in pregnancy	Johnston, C // Schroeder, F // Fletcher, S N // Bigham, C // Wendler, R
Alteration of maternal posture and its immediate effect on epidural pressure	JOHNSTON, G M // RODGERS, R C // TUNSTALL, M E
Evaluation of the quality of guidelines for the management of reduced fetal movements in UK maternity units	Jokhan, S // Whitworth, M K // Jones, F // Saunders, A // Heazell, A E
Presentation of cauda equina syndrome during labour	Jones, C S // Patel, S // Griffiths-Jones, W // Stokes, O M
Computer systems in Labor and Delivery Units	JONES, K
Pain management for women in labour: an overview of systematic reviews	Jones, L // Othman, M // Dowswell, T // Alfirevic, Z // Gates, S // Newburn, M // Jordan, S // Lavender, T // Neilson, J P
Simulation of fetal heart rate variability with a mathematical model	Jongen, G.J.L.M. // Jagt, M B van der Hout-van der // Oei, S G // Vosse, F N van de // Bovendeerd, P H M
Acidemia at birth in the vigorous infant as a trigger incident to assess intrapartum care with regard to CTG patterns	Jonsson, M // Lindeberg, S Nordén // Östlund, I // Hanson, U
External cephalic version as an alternative to breech delivery and cesarean section	Jordan, B
Analysis of foetal heart rate data using complex software: Comparison of recurrence plot of foetal heart rate with the course of pregnancy - A pilot study | Weitergehende analyse von kardiotokogramm-daten mittels komplexer software: Vergleich von "recurrence plot", fetaler herzfrequenz und schwangerschaftsverlauf - Eine pilotstudie	Jörn, H // Morgenstern, B // Wassenberg, B // Rath, W
Randomness or periodicity in fetal heart rate? An examination using methods of complexity analysis | Zufall oder regeimäßigkeit in der fetalen herzfrequenz? Eine untersuchung mit methoden der komplexitätsanalyse	Jörn, H // Wassenberg, B // Kahn, N // Klein, B // Rath, W
A 5-year analysis of obstetrics problems by birth weight above 4,500 g | GEBURTSHILFLICHE PROBLEME DER NEUGEBORENEN MIT EINEM GEBURTSGEWICHT UBER 4500 G	Joschko, K
Changes in maternal characteristics and obstetric practice and recent increases in primary cesarean delivery	Joseph, K S // Young, D C // Dodds, L // O'Connell, C M // Allen, V M // Chandra, S // Allen, A C
An epiderniologic study of postcesarean infection	Josephson, A
Study, by Doppler, of the fetal and utero-placental circulation. A hopeful guide for clinical decision-making | Estudio de la circulacion fetal y uteroplacentaria mediante Doppler: Una prometedora guia para la toma de decisiones clinicas	Jouppila, P
Umbilical vein blood flow in the human fetus in cases of maternal and fetal anemia and uterine bleeding	Jouppila, P // Kirkinen, P
Hepatocellular enzyme glutathione S-transferase alpha and intrahepatic cholestasis of pregnancy	Joutsiniemi, T // Leino, R // Timonen, S // Pulkki, K // Ekblad, U
Therapeutic efficacy of connective tissue autotransplants with periosteum and platelet rich plasma in the menagement of gingival recession | Terapijski efekat plazme obogaćene trombocitima i autotransplantata vezivnog tkiva sa periostom u zbrinjavanju gingivalnih recesija	Jovičić, B // Lazić, Z // Nedić, M // Matijević, S // Gostović-Špadijer, A
Fetal habituation in assisted conception	Joy, J // McClure, N // Hepper, P G // Cooke, I
The personal digital assistant in an obstetrics and gynecology residency program	Joy, S // Benrubi, G
The risk for preterm labor in women receiving 17 alpha-hydroxyprogesterone caproate prophylaxis for preterm birth prevention	Joy, S // Rhea, D J // Istwan, N B // Desch, C N // Stanziano, G
Intrahepatic cholestasis of pregnancy: a disorder with increased fetal risks. Part II: fetal condition and medical management | Wewnatrzwatrobowa cholestaza ciezarnych--niedoceniony problem medycyny płodowej. Cześć II: Stan płodu i postepowanie lekarskie	Jóźwik, M // Jóźwik, M // Bartnicki, J // Jóźwik, M
Mechanisms of late decelerations in the fetal heart rate. A study with autonomic blocking agents in fetal lambs	Jr., C B Martin // Haan, J de // Wildt, B van der // Jongsma, H W // Dieleman, A // Arts, T H M
Effects of intrapartum stress on fetal adrenal function	Jr., C R Parker // Favor, J K // Carden, L G // Brown, C H
Decreased approximate entropy of heart rate variability in the hypoxie ovine fetus	Jr., D G Chaffin // Barnard, J M // Phernetton, T // Reed, K L
Teenage obstetric complications	Jr., G M Ryan // Schneider, J M
Complications of fetal blood sampling	Jr., H H Balfour // Block, S H // Bowe, E T // James, L S
The management of breech presentation	Jr., H H Ware // Roberts, L W
Heart rate fall during acute hypoxemia: A measure of chemoreceptor response in fetal sheep	Jr., J Baan // Boekkooi, P F // Teitel, D F // Rudolph, A M
Obstetric characteristics and fetal heart rate patterns of infants who convulse during the newborn period	Jr., K A Keegan // Waffarn, F // Quilligan, E J
Fetal echocardiography: Assessment of cardiovascular anatomy and function	Jr., T V Santulli
Delivery of the very low birth weight infant Symposium on difficult labor and delivery	Jr., W A Bowes
Clinical management of preterm delivery	Jr., W A Bowes
Knowledge Gaps and Research Needs for Understanding and Treating Neonatal Hypoglycemia: Workshop Report from Eunice Kennedy Shriver National Institute of Child Health and Human Development	Jr., W W Hay // Raju, T N K // Higgins, R D // Kalhan, S C // Devaskar, S U
Intensive supervision of labor with the help of the computer | RECHNERGESTUTZTE INTENSIVUBERWACHUNG UNTER DER GEBURT	Jung, H // Plessmann, K W // Schonlau, H
Characteristics of cesarean sections at the University Hospital Mostar | Osobitosti carskih rezova u Klinickoj bolnici Mostar	Jurić, S // Tomić, V
Fetal-pelvic disproportion | Disproportio foetopelvina	Juul, S M // Clausen, I H // Nielsen, E K
Clinical and genetic findings in finnish ataxia patients with the spinocerebellar ataxia 8 repeat expansion	Juvonen, V // Hietala, M // Päivärinta, M // Rantamäki, M // Hakamies, L // Kaakkola, S // Vierimaa, O // Penttinen, M // Savontaus, M.-L.
Massive bilateral adrenal hemorrhage: Role of imaging | Hémorragie surrénalienne bilatérale massive: Apport de l'imagerie	Kably, M I // Zamiati, W // Benkirane, H // Kadiri, R
The porcine valve prosthesis and pregnancy | Prótese valvar porcina e gravidez	Kadri, T // Franken, R A // Rivetti, L A // Tedesco, J J // Suelotto, R R // Santos, R G
Sonographic fetometry in the bovine	Kähn, W
The effects of placental location on fetal ultrasonographic parameters and course of labour in term primigravid low risk pregnancies	Kahyaoǧlu, S // Kahyaoǧlu, I // Ertaş, I E // Çelen, Ş // Avşar, F
Influence of sonographic examinations during external version in breech presentation | DER EINFLUSS DER ULTRASCHALLUNTERSUCHUNG BEI DER AUSSEREN WENDUNG DER BECKENENDLAGE	Kainer, F // Pertl, B // Netzbandt, P // Fast, C
Causes of premature labor in pregnancy complicated by diabetes depend on diabetes progression | Przyczyny porodu przedwczesnego w ciazy powikłanej cukrzyca w zalezności od zaawansowania cukrzycy	Kalita, J // Krzyczkowska-Sendrakowska, M // Fugiel, A // Lenart, K
Maternal and fetal recovery after severe respiratory failure: A case report of air transportation of a pregnant woman on ECMO using the CentriMag transporter system	Kaliyev, R // Kapyshev, T // Goncharov, A // Lesbekov, T // Pya, Y
Aberrant endocrinology and ovarian response to clomiphene citrate during the course of an undiagnosed early intrauterine pregnancy: A case report	Kallen, A N // Luk, J // Pal, L
Epidemiological characteristics and trends of caesarean delivery in a university hospital in Northern Greece | Les caractéristiques épidémiologiques et les tendances de l'accouchement par césarienne dans un hôpital universitaire en Grèce du Nord	Kalogiannidis, I // Petousis, S // Margioula-Siarkou, C // Masoura, S // Dagklis, T // Traianos, A // Goutzioulis, A // Prapas, N
Extra structurally abnormal chromosomes (ESACs) - Presentation of 10 new cases	Kałuzewski, B // Helszer, Z // Constantinou, M // Burkholder, S W // Coutinho, W G // Skorski, M // Corridori, L // Anderson, C E // Sherwood, M // Dȩbiec-Rychter, M // Jackson, L G
Serum enzymes and blood ammonium in hepatic disease of pregnancy	Kam, J // Kennedy, J D // O'Dwyer, E
Diabetic ketoacidosis in pregnancy	Kamalakannan, D // Baskar, V // Barton, D M // Abdu, T A M
Monochorionic monoamniotic identical twins associated with anencephalus: Report of a case	Kamiyama, H // Yoshida, Y // Gotohda, Y // Hayashi, H // Akamatsu, T
A course of pregnancy with herpes gestationis | SCHWANGERSCHAFTSVERLAUF BEI HERPES GESTATIONIS	Kamradt, B // Ring, A
Severe anaphylactoid reaction to ranitidine in a parturient with subsequent fetal distress	Kaneko, K // Maruta, H
Perioperative Management of the Pregnant Patient with an Anterior Mediastinal Mass	Kanellakos, G W
Smoking in pregnancy affects the fetal heart: Possible links to future cardiovascular disease	Kapaya, H // Broughton-Pipkin, F // Hayes-Gill, B // Loughna, P V
An adenylyl cyclase-mAKAP β signaling complex regulates cAMP levels in cardiac myocytes	Kapiloff, M S // Piggott, L A // Sadana, R // Li, J // Heredia, L A // Henson, E // Efendiev, R // Dessauer, C W
Herlyn-Werner-Wunderlich syndrome with term pregnancy: The presentation of a rare case | Term gebeliǧe ulaşan herlyn-werner-wunderlich sendromu: Nadir bir olgu sunumu	Karaca, I // Talar, S // Al, R A // Yapça, O E
Medical computing in Turkey	Karakas, Umit // Toreci, Ersin // Aytac, Sitki
Novel Mutations in the Nonselective Sodium Leak Channel (NALCN) Lead to Distal Arthrogryposis with Increased Muscle Tone	Karakaya, M // Heller, R // Kunde, V // Zimmer, K.-P. // Chao, C.-M. // Nürnberg, P // Cirak, S
Perspectives in induction of fetal maturity | PERSPECTIVAS DE LA INDUCCION DE LA MADUREZ FETAL	Karchmer, S // Pinsker, V S
Using evidence-based practice to improve intrapartum care	Kardong-Edgren, S
Decreased amniotic fluid index and adverse pregnancy outcome at term	Karim, R // Jabeen, S // Pervaiz, F // Wahab, S // Yasmeen, S // Raees, M
Macrosomia: Maternal and Fetal Outcome	Karim, S A // Mastoor, M // Ahmed, A J // Pasha, O // Qureshi, F // Akhtar, S // Robinson, S C
Selection of infants for hypothermic neural rescue	Kasdorf, E // Perlman, J M
Quantification of brain atrophy in patients with myotonic dystrophy and proximal myotonic myopathy: A controlled 3-dimensional magnetic resonance imaging study	Kassubek, J // Juengling, F D // Hoffmann, S // Rosenbohm, A // Kurt, A // Jurkat-Rott, K // Steinbach, P // Wolf, M // Ludolph, A C // Lehmann-Horn, F // Lerche, H // Weber, Y G
Beta-adrenoceptor tocolysis and effects on the heart of fetus and neonate. A review	Kast, A // Hermer, M
Electronic Fetal Monitoring and The Law	Katz, B F
Ambulatory monitoring of uterine contractions	Katz, M // Scheerer, L J
Non-aggressive management of post-date pregnancies	Katz, Z // Yemini, M // Lancet, M // Mogilner, B M // Ben-Hur, H // Caspi, B
Has pH measurement a place in detecting fetal distress? | LE PHMETRE A-T-IL SA PLACE DANS LE DEPISTAGE DE LA SOUFFRANCE FOETALE?	Kaufmann, E
First trimester screening	Kavak, Z N
Short-term outcome of newborn infants: Spinal versus general anesthesia for elective cesarean section: A prospective randomized study	Kavak, Z N // Başgül, A // Ceyhan, N
Intrapartum vibroacoustic stimulation test and cardiotocography for the prediction of neonatal outcome	Kavitha, C // Bano, I // Noor, N
Indications for primary cesarean delivery relative to body mass index	Kawakita, T // Reddy, U M // Landy, H J // Iqbal, S N // Huang, C.-C. // Grantz, K L
Functional aortic stenosis diagnosed in fetal period	Kawamata, K // Watanabe, K // Chiba, Y // Okada, Y // Kohno, Y
Lipid peroxidation in umbilical arterial blood at birth: The effects of breech delivery	Kaya, H // Oral, B // Dittrich, R // Özkaya, O
Patient-controlled epidural analgesia in labour: The addition of fentanyl or clonidine to bupivacaine	Kayacan, N // Arici, G // Karsli, B // Bigat, Z // Akar, M
Pregnancy outcome in severe placental abruption	Kayani, S I // Walkinshaw, S A // Preston, C
Neonatal herpes simplex meningoencephalitis associated with fetal monitor scalp electrodes	Kaye, E M // Dooling, E C
The role of a family delivery in the modern obstetrics | Rola porodu rodzinnego we współczesnym połoznictwie	Kaźmierczak, W // Fiegler, P // Wegrzyn, P // Cholewa, D
A comparison of fetal behaviour in breech and cephalic presentations at term	Kean, L H // Suwanrath, C // Gargari, S S // Sahota, D S // James, D K
The use of poorly validated expensive technology [2]	Keeley, S R
Perspectives of the non-energetic use of lignite in Germany	Keller, D // Sailer, B
Observation of fetal heart rate during cesarean section	Kendall, B // Farell, D M
Premature rupture of the membranes: Management controversies	Kennedy, K A // Clark, S L
The significance of increasing caesarean section rates	Kennedy, R // Patel, N
Aortic isthmus Doppler velocimetry: Role in assessment of preterm fetal growth restriction	Kennelly, M M // Farah, N // Turner, M J // Stuart, B
Use of technology in childbirth	Kenyon, C
Maternal awareness of fetal seizures in pregnancies resulting in newborn encephalopathy	Keogh, J M // Badawi, N // Kurinczuk, J J // Dixon, G // Jongeling, B // Stanley, F J
Locked twins: successful vaginal delivery of both twins after Zavanelli manoeuvre of Twin B	Kerbage, Y // Coulon, C // Subtil, D // Garabedian, C
Obesity and normal birth: A qualitative study of clinician's management of obese pregnant women during labour	Kerrigan, A // Kingdon, C // Cheyne, H
Using malpractice claims to identify risk factors for neurological impairment among infants following non-reassuring fetal heart rate patterns during labour	Kesselheim, A S // November, M T // Lifford, K L // McElrath, T F // Puopolo, A L // Orav, E J // Studdert, D M
Choice between abdominal or vaginal delivery in breech presentations	Kets, H Van
External version from breech into a head presentation near term | DIE AUSSERE WENDUNG AUS BECKENENDLAGE IN SCHADELLAGE IN TERMINNAHE	Ketscher, K.-D. // Retzke, U // Kindt, J
Rare presentation of posterior reversible encephalopathy syndrome (PRES) and neurogenic stunned myocardium in a patient after emergency cesarean section	Khan, A A // Samad, K // Munshi, K // Hashmi, M
Statistical analysis of perinatal risk factors for emergency caesarean section	Khashabh, I A // Chudáček, V // Huptych, M
Randomized trial of anaesthetic interventions in external cephalic version for breech presentation	Khaw, K S // Lee, S W Y // Kee, W D Ngan // Law, L W // Lau, T K // Ng, F F // Leung, T Y
Risk factors for meconium aspiration in meconium stained amniotic fluid	Khazardoost, S // Hantoushzadeh, S // Khooshideh, M // Borna, S
Prophylactic amnioinfusion during labour complicated by meconium	Khosla, A H // Sangwan, K // Ahuja, S D
Acute fatty liver during pregnancy	Kiauw, I J A Lie // Vliet, A C M Van // Roelofs, H J M
Fetal supraventricular tachycardia diagnosed at 26 weeks of gestation. A case report | Czestoskurcz nadkomorowy u płodu rozpoznany w 26 tygodniu ciaży. Opis przypadku	Kierzkowska, B // Niewiadomska-Jarosik, K // Kowalska-Koprek, U // Piotrowski, A // Stańczyk, J
Sinusoidal Fetal Heart Rate Pattern on Simultaneous Nonstress Test of a Monoamniotic Twin	Kigawa, J // Goto, S // Narita, K // Aoki, S
Sinusoidal Fetal Heart Rate Pattern in Twin Pregnancies	Kigawa, J // Makio, A // Torii, Y // Narita, K // Aoki, S
Patient role simulation practicum in maternity nursing: The effects on problem solving ability, self-directed learning ability, and communication skill	Kim, M.-H. // Kim, Y.-M.
Sonographic measurement of fetal nuchal skinfold thickness: Pitfalls and avoiding techniques	Kim, M J // Cho, J Y // Lee, Y H // Song, M J // Min, J Y // Park, J H
Glucose-dependent insulinotropic polypeptide and glucagon-like peptide-1 modulate β-cell chromatin structure	Kim, S.-J. // Nian, C // McIntosh, C H S
Is the intrapartum biophysical profile useful?	Kim, S Y // Khandelwal, M // Gaughan, J P // Agar, M H // Reece, E A
The practical analysis of fetal heart rate patterns using digital computer	Kinoshita, K // Ibaragi, K
Plasma estriol vs. estrogen assays in 24-h urines as an index to fetal status	Kirkish, L S // Barclay, M L // Parra, J B // Compton, A A // McCann, D S
The HELLP syndrome	Kirkpatrick, C A
Indomethacin therapy in the treatment of symptomatic polyhydramnios	Kirshon, B // Mari, G // Moise, K J
Human fetal responses to sound as a function of stimulus intensity	Kisilevsky, B S // Muir, D W // Low, J A
Human fetal and subsequent newborn responses to sound and vibration	Kisilvesky, B S // Muir, D W
Development and clinical application of a telemedicine support system in the field of perinatal patient management	Kitagawa, M // Akiyama, Y // Omi, H // Sago, H // Natori, M
Abnormal labour	Kither, H // Samangaya, R
Smoking and respiratory conditions in pregnancy: Associations with adverse pregnancy outcomes	Kitsantas, P // Christopher, K E
Effect of third-trimester premature rupture of membranes on fetal breathing movements: A prospective case-control study	Kivikoski, A I // Amon, E // Vaalamo, P O // Pirhonen, J // Kopta, M M
Prospective delivery of reliably dated term infants of diabetic mothers without determination of fetal lung maturity: Comparison to historical control	Kjos, S L // Berkowitz, K M // Kung, B
Intrauterine fetal demise with a negative oxytocin challenge test	Klapholz, H // Burke, L
Spontaneous Intrauterine Umbilical Artery Thrombosis Leading to Severe Fetal Growth Restriction	Klaritsch, P // Haeusler, M // Karpf, E // Schlembach, D // Lang, U
Electronic fetal heart rate monitoring and its relationship to neonatal and infant mortality in the United States	Klebanoff, M A // Branum, A M // Schoendorf, K C // Lynch, C D
Heart Frequency of the Fetus At Birth	Klebe, J G // Espersen, T // Poulsen, E H
Why do women go along with this stuff?	Klein, M C // Sakala, C // Simkin, P // Davis-Floyd, R // Rooks, J P // Pincus, J
Fetal Heartrate and Autonomic Nervous System (Dutch)	Kleinhout, J
Practical significance of umbilical cord complications for the management of labor | DIE PRAKTISCHE BEDEUTUNG VON NABELSCHNURKOMPLIKATIONEN FUR DIE GEBURTSLEITUNG	Kleinschmidt, R // Renziehaus, K // Mattheus, R
Gestational Diabetes Mellitus (GDM) diagnosis, therapy and follow-up care 1 2	Kleinwechter, H // Schäfer-Graf, U // Bührer, C // Hoesli, I // Kainer, F // Kautzky-Willer, A // Pawlowski, B // Schunck, K // Somville, T // Sorger, M
Value of Nesbitt-Aubry's scale in evaluation of an influence of harmful factors on pregnancy course	Klimek, R // Bacz, A // Chlamtasch-Ksiezyk, M
The value of oxytocinase determination in monitoring of late pregnancy	Klimek, R // Bacz, A // Kowalczyk, B
Opioids use during perinatal period	Klimi, A G // Economidou, E.-G.G. // Gourounti, K // Vivilaki, V G
A method for eliminating labour artefacts in fetal EEG monitored in the course of delivery	Klitzing, L Von // Klink, F
Drug treatment in preeclampsia and eclampsia | Antihypertensive und antikonvulsive therapie bei praeklampsie und eklampsie	Klockenbusch, W // Goecke, T
The molecular genetics of the spinocerebellar ataxias	Klockgether, Th.
Daytime triglyceride variability in men and women with different levels of triglyceridemia	Klop, B // Cohn, J S // Oostrom, A.J.H.H.M. van // Wijk, J P H van // Birnie, E // Cabezas, M C
Contingent Negative Variation and Cardiac Deceleration in a Long Preparatory Interval: A Developmental Study	Klorman, R
The first case report of sulfonylurea use in a woman with permanent neonatal diabetes mellitus due to KCNJ11 mutation during a high-risk pregnancy	Klupa, T // Kozek, E // Nowak, N // Cyganek, K // Gach, A // Milewicz, T // Czajkowski, K // Tolloczko, J // Mlynarski, W // Malecki, M T
Foetal monitoring of delivery by oxycardiotocography (OCTG) | FETALE GEBURTSUBERWACHUNG DURCH OXYKARDIOTOKOGRAPHIE (OCTG)	Knitza, R // Rall, G // Mainz, S // Ko, H.-K. // Kleiner, B // Hepp, H
First results of a pilot study with the fetalSAT fetal pulse oximetry system | Erste ergebnisse einer pilotstudie mit dem fetalSAT pulsoxymetriesystem	Knitza, R // Rall, G // Schaller, N // Kolben, M
Alpha<inf>1</inf>-fetoprotein: physiology, pathology and diagnosis especially in childhood | ALPHA<inf>1</inf>-FETOPROTEIN: PHYSIOLOGIE, PATHOLOGIE UND DIAGNOSTISCHE BEDEUTUNG MIT BESONDERER BERUCKSICHTIGUNG DES KINDESALTERS	Knoepfle, G // Becker, M // Rotthauwe, H W
A phase II and pharmacokinetic study of SB-715992, in patients with metastatic hepatocellular carcinoma: A study of the National Cancer Institute of Canada Clinical Trials Group (NCIC CTG IND.168)	Knox, J J // Gill, S // Synold, T W // Biagi, J J // Major, P // Feld, R // Cripps, C // Wainman, N // Eisenhauer, E // Seymour, L
Increase in the incidence of cesarean operations in bağcılar district of İstanbul | İstanbul Bağcılar bölgesi sezaryen oranlarına bakış	Koçer, H // Karacaoğlu, M Ü // Karacan, T // Sağlam, D // Dayan, H // Nakİ, M M
Intrapartum fetal heart rate characteristics of nonanomalous fetuses with trisomy 21	Koduri, P // Giraldo, M // Shlossman, P // Sciscione, A // Berghella, V // Chauhan, S P
Transient loss of the diurnal rhythms of fetal movements, heart rate, and its variation after maternal betamethasone administration	Koenen, S V // Mulder, E J H // Wijnberger, L D // Visser, G H A
Role of rheobase measurement in recording and controlling premature labour | DER STELLENWERT DER RHEOBASEMESSUNG ZUR ERFASSUNG UND KONTROLLE EINER VORZEITIGEN WEHENTATIGKEIT	Koenig, U // Seidenschnur, G
Possibilities of influencing fetal risks in twin pregnancy and delivery | UBER DIE BEEINFLUSSBARKEIT DES KINDLICHEN RISIKOS BEI GEMINISCHWANGERSCHAFT UND -GEBURT	Koepcke, E // Seidenschnur, G
State of acidity as an indicator of quality care in obstetrics	Koepcke, E // Seidenschnur, G
Longtime morbidity computer programme in perinatology. 1. Communication: Programme presentation | COMPUTER-PROGRAMM 'LANGZEIT-MORBIDITAT' IN DER PERINATOLOGIE. 1. MITTEILUNG: PROGRAMMVORSTELLUNG	Koepcke, E // Seidenschnur, G
The fetal cardiac isovolumetric contraction time in normal pregnancy and in pregnancy with placental vascular disease: The first clinical report using a new ultrasound technique	Koga, T // Athayde, N // Trudinger, B
Levetiracetam-induced anaphylaxis in a neonate	Koklu, E // Ariguloglu, E A // Koklu, S
Audit of primary Caesarean sections in nulliparae seen in ABUTH Kaduna	Kolawole, A O D // Onwuhuafua, P // Adesiyun, G // Oguntayo, A // Mohammed-Duro, A
Critical analysis of obstetric management in single breech presentations | KRITISCHE ANMERKUNG ZUR GEBURTSLEITUNG UND PERINATALEN MORTALITAT BEI BECKENENDLAGEN EINLUNGSGEBURTEN	Kolmorgen, K // Seidenschnur, G // Rissmann, M
Experience with fetal pulsoxymetry | Foetalis pulzoxymetria alkalmazásával nyert tapasztalataink	Koltai, M // Csécsei, K // Kovatsits, B
Impact of nuchal cord on fetal outcomes, mode of delivery, and management: A questionnaire survey of pregnant women	Kong, C W // Lee, D H Y // Chan, L W // To, W W K
Growth and characterization of several piezoelectric crystals with an order langasite structure	Kong, H.-K. // Zheng, Y.-Q. // Xin, J // Chen, H // Tu, X.-N. // Zeng, Y.-M.
Traditional medicine in late pregnancy and labour: Perceptions of kgaba remedies amongst the Tswana in South Africa	Kooi, R van der // Theobald, S
Induction of labour versus expectant monitoring for gestational hypertension or mild pre-eclampsia after 36 weeks' gestation (HYPITAT): a multicentre, open-label randomised controlled trial	Koopmans, C M // Bijlenga, D // Groen, H // Vijgen, S M // Aarnoudse, J G // Bekedam, D J // Berg, P P van den // Boer, K de // Burggraaff, J M // Bloemenkamp, K W // Drogtrop, A P // Franx, A // Groot, C J de // Huisjes, A J // Kwee, A // Loon, A J van // Lub, A // Papatsonis, D N // Post, J A van der // Roumen, F J // Scheepers, H C // Willekes, C // Mol, B W // Pampus, M G van
Prenatal care and delivery of women having epileptic fits | BETREUUNG UND ENTBINDUNG ANFALLSKRANKER SCHWANGERER	Koppe, I // Klepel, H
External version in breech presentation - A way of lowering cesarean rate and infant morbidity? | AUSSERE WENDUNG DER BECKENENDLAGE - EINE MOGLICHKEIT ZUR SENKUNG DER SECTIORATE UND DER KINDLICHEN MORBIDITAT	Koppel, R // Benz, J
Doppler blood flow velocimetry in the umbilical artery in uncomplicated pregnancy | Ocena przepływu krwi w te{ogonek}tnicy pe{ogonek}powinowej w cia{ogonek}zy prawidłowej jako predykcja zaburzeń czynności serca płodu w czasie porodu	Korbelak, T // Ropacka-Lesiak, M // Breborowicz, G
Nucleated red blood cells: An update on the marker for fetal asphyxia	Korst, L M // Phelan, J P // Ahn, Martin Myoung Ock // G.I.
Predicting the course of pregnancy in threatened abortion by quantitative determination of serum HCG level | Próba prognozowania przebiegu ciazy zagrozonej poronieniem przy pomocy ilościowego oznaczania stezenia HCG surowicy	Korzycki, J // Debski, R // Leszczynńska-Bystrzanowska, J // Marianowski, L
Analysis of safety for fetus of immunoadjuvant influenza vaccines in pregnant women	Kostinov, M P // Cherdantsev, A P // Praulova, D A // Kostinova, A M // Polischuk, V B
Infantile early morbidity and late development after primary low cervical Caesarean section in breech presentation shortly before term | DIE KINDLICHE FRUHMORBIDITAT UND DIE SPATENTWICKLUNG NACH PRIMARER ABDOMINALER SCHNITTENTBINDUNG BEI BECKENENDLAGE IN TERMINNAHE	Kouam, L // Werner-Spangenberg, I // Saling, E
Nonreassuring fetal heart rate patterns and nucleated red blood cells in term neonates	Kovalak, E E // Dede, F S // Gelisen, O // Dede, H // Haberal, A
The developmental characteristics of postterm fetuses assessed using both the physical parameters and real-time ultrasound	Koyanagi, T
Idiopathic dilated cardiomyopathy in pregnancy	Koželj, M // Novak-Antolič, Ž // Noč, M // Antolič, G
Takotsubo syndrome after cardiopulmonary resuscitation during emergency cesarean delivery	Kraft, K // Graf, M // Karch, M // Felberbaum, R
Anesthesia in obstetrics: Tried and trusted methods, current standards and new challenges | Anästhesie in der Geburtshilfe: Altbewährtes, gegenwärtige Standards und neue Herausforderungen	Kranke, P // Annecke, T // Bremerich, D H // Hanß, R // Kaufner, L // Klapp, C // Ohnesorge, H // Schwemmer, U // Standl, T // Weber, S // Volk, T
Can cardiotocography provide information regarding fetal death in utero? Casuistic | KARDIOTOKOGRAPHIE BEI INTRAUTERINEM FRUCHTTOD AUSSAGEKRAFTIG JA ODER NEIN?	Krapp, H
Indications for cesarean section in current obstetrical practice | Wskazania do cieć cesarskich we współczesnym połoznictwie	Krasomski, G // Jabłońska, B // Dec, W
Changes in incidence pattern of Caesarean sections during 1980/83 against 1974/76 at the Department of Gynaecology at the University of Jena | GESTALTENWANDEL IM RAHMEN DER SCHNITTENTBINDUNG IM ZEITRAUM 1980/83 GEGENUBER 1974/76 AN DER UFK JENA	Krause, W // Fleischhauer, H.-J. // Michels, W
Importance of trial vacuum extraction in obstetric surgery in vertex presentation | DIE STELLUNG DER TRIAL- VAKUUMEXTRAKTION IM RAHMEN DER GEBURTSHILFLICHEN OPERATIONEN BEI DER SCHADELLAGE	Krause, W // Frenzel, J // Raphael, M // Michels, W
Psychological aspects due to continuous fetal monitoring | PSYCHOLOGISCHE ASPEKTE IM GEFOLGE DER CONTINUOUS FETAL MONITORING	Krause, W // Hartenauer, M
Monitoring and delivery in immature breech presentations | UBERWACHUNG UND ENTBINDUNG DES UNREIFEN BECKENENDLAGENKINDES	Krause, W // Michels, W // Kunath, H
A new form of representation of foetal cardiotocograms (CTG) | EINE NEUE FORM DER DARSTELLUNG FETALER KARDIOTOKOGRAMME	Krause, W // Michels, W // Kunath, H // Volkmer, H
Computer CTG analysis versus visual CTG analysis. (Results of an international multicentric study) | RECHENAUTOMATISCHE CTG-ANALYSE VERSUS VISUELLE CTG-ANALYSE (ERGEBNISSE EINER INTERNATIONALEN MULTIZENTRISCHEN STUDIE)	Krause, W // Thumulla, C // Gstottner, H // Herrmann, A // Michels, W
Intrapartum fetal heart rate monitoring. VII. The impact of mode of delivery on fetal outcome	Krebs, H.-B. // Petres, R E // Dunn, L J // Smith, P J
First-line treatment of ovarian/tubal/peritoneal cancer FIGO stage IIB-IV with paclitaxel/carboplatin with or without epirubicin (TEC vs TC). A gynecologic cancer intergroup study of the NSGO, EORTC GCG, and NCIC CTG. Results on progression-free survival	Kristensen, G B // Vergote, I // Stuart, G // Campo, J M Del // Kærn, J // Baekelandt, M // Lopez, A B // Hirte, H // Aavall-Lundqvist, E // Lorenz, E // Cerar, O
Haplotype analysis of the DM1 locus in the Serbian population	Krndija, D // Savić, D // Mladenović, J // Rakocevc-Stojanovic, V // Apostolski, S // Todorović, S // Romac, S
Myotonic dystrophy: Muscle involvement in relation to disease type and size of expanded CTG-repeat sequence	Kroksmark, A.-K. // Ekström, A.-B. // Björck, E // Tulinius, M
Choice of anaesthesia for category-1 caesarean section in women with anticipated difficult tracheal intubation: the use of decision analysis	Krom, A J // Cohen, Y // Miller, J P // Ezri, T // Halpern, S H // Ginosar, Y
Foley Catheter or Oral Misoprostol for Induction of Labor in Women with Term Premature Rupture of Membranes: A Randomized Multicenter Trial	Kruit, H // Tihtonen, K // Raudaskoski, T // Ulander, V.-M. // Aitokallio-Tallberg, A // Heikinheimo, O // Paavonen, J // Rahkonen, L
Long-term reactions of women to electronic fetal monitoring during labor	Kruse, J
Pre-, peri- and postnatal factors in 419 children with handicaps | PRA-, PERI- UND POSTNATALE FAKTOREN BEI 419 BEHINDERTEN KINDERN EINES TERRITORIUMS	Krzyzanowski, A // Jacoby, R // Wilken, H
The effect of transcutaneous nerve stimulation on labor pain | DIE WIRKUNG DER TRANSKUTANEN NERVENSTIMULATION AUF DEN WEHENSCHMERZ	Kubista, E // Kucera, H // Riss, P
High-risk pregnancy management in women with hypopituitarism	Kübler, K // Klingmüller, D // Gembruch, U // Merz, W M
Operative obstetrics (introduction) | OPERATIVE GEBURTSHILFE	Kubli, F // Ewerbeck, H // Hickl, E J
Cardiovascular parameter and uterine blood flow in inferior vena cava occlusion syndrome | VENA CAVA OKKLUSIONS SYNDROM. KARDIOVASKULARE PARAMETER UND UTERINE DURCHBLUTUNG	Kuenzel, W
Acoustic stimulation testing	Kuhlman, K A // Depp, R
Ergometric strain test at the end of pregnancy and resulting fetal heart rate and course of labor | FATALE HERZFREQUENZ UND WEHENTATIGKEIT NACH ERGOMETERBELASTUNG VON GESUNDEN SCHWANGEREN AM TRAGZEITENDE	Kuhlmann, G // Mosler, K H // Schwalm, H
Fetal pulse oximetry in clinical use | Kritische evaluierung der fetalen pulsoxymetrie im klinischen einsatz	Kühnert, M // Seelbach-Göbel, B // Butterwegge, M
Radioimmunological studies in the diagnosis of the fetus state	Kulakov, V I // Laricheva, I P // Didina, N M
Infective puerperal endocarditis caused by Escherichia coli	Kulaš, T // Habek, D
Neonatal resuscitation and the management of immediate neonatal problems	Kulkarni, A // Richards, J // Kennea, N // Gunaratne, S
Correlation between echocardiographic superior vena cava flow and short-term outcome in infants with asphyxia	Kumagai, T // Higuchi, R // Higa, A // Tsuno, Y // Hiramatsu, C // Sugimoto, T // Booka, M // Okutani, T // Yoshikawa, N
Imbalanced oxidant and antioxidant ratio in myotonic dystrophy type 1	Kumar, A // Kumar, V // Singh, S K // Muthuswamy, S // Agarwal, S
Consequences of delivery at home in a woman without prenatal care	Kumar, N // Gilbert, L // Ellis, T // Krishnan, S
OAMS-A game based online formative knowledge assessment system using concept MAP	Kumar, R // Sarukesi, K // Uma, G V
Obstetric aspects of hypoxic ischemic encephalopathy	Kumar, S // Paterson-Brown, S
Pregnancy complicated by a uterine fundal defect resulting from a previous B-Lynch suture	Kumara, Y.V.A.L. Saman // Marasinghe, J P // Condous, G // Marasinghe, U
Trauma in pregnancy - Case reports and commentary	Kumari, A S
The birth survey in Germany - education and quality control in perinatology	Künzel, W
Brain magnetic resonance images and molecular genetic analysis in myotonic dystrophy	Kuo, H.-C. // Huang, C.-C. // Chu, C.-C. // Wei, Y.-Y. // Chiang, S.-Y. // Hsiao, K.-M.
Factors Influencing the Prolonged Second Stage and the Effects on Perinatal and Maternal Outcomes	Kuo, Y.-C. // Chen, C.-P. // Wang, K.-G.
Meconium in the Amniotic Fluid of Pregnancies Complicated by Preterm Premature Rupture of Membranes is Associated With Early Onset Neonatal Sepsis	Kupfermine, M J // Wickstrom, E // Gho, N H // Garcia, P M
Adaptive processing of bioelectric abdominal signals to improve the reliability of fetal home telemonitoring	Kupka, T // Jezewski, J // Matonia, A // Roj, D // Horoba, K
Delayed diagnosis of an atypical rupture of an unscarred uterus due to assisted fundal pressure: A case report	Kurdoglu, M // Kolusari, A // Yildizhan, R // Adali, E // Sahin, H G
Successful management of membranoproliferative glomerulonephritis type i in pregnancy	Kurdoglu, M // Kurdoglu, Z // Adali, E // Soyoral, Y // Erkoc, R
Need for fetal assessment prior to and during external cephalic version: Occurrence of transient cardiac asystole	Kurup, A // Arulkumaran, S // Montan, S // Ratnam, S S
Relationship between the course of labor and fetal condition and estrogen and creatinine excretion in clinically marked preparatory period for labor | Zavisimost' techeniia rodov i sostoianiia ploda ot ekskretsii éstrogenov i kreatinina pri klinicheski vyrazhennom podgotovitel'nom periode k rodam	Kurysheva, K A // Ivanova, N I
Fetal heart rate, dip area and acid base observations in breech and vertex deliveries | FETALE HERZFREQUENZ, DEZELERATIONSFLACHE UND SAURE BASEN STATUS BEI ENTBINDUNG AUS BECKENENDLAGE UND SCHADELLAGE	Kurz, C S // Kuenzel, W
Lethal progression of a fetal intracranial arteriovenous malformation	Kush, M L // Weiner, C P // Harman, C R // Baschat, A A
Plasma HPL, urinary total estrogens and plasma oxytocinase in pregnancies with intrauterine growth retardation - results by 3 methods of interpretation | HPL IM SERUM, GESAMTOSTROGENAUSSCHEIDUNG UND SERUMOXYTOCINASE BEI INTRAUTERINER RETARDIERUNG. ERGEBNISSE VON 3 AUSWERTUNGSVERFAHREN	Kyank, H R
Histological chorioamnionitis as a risk factor for preterm birth without disturbing fetal heart rate: A case-control study	Kyozuka, H // Yasuda, S // Hiraiwa, T // Ishibashi, M // Kato, K // Fujimori, K
[Congenital heart diseases in pregnant women--a risk factor for fetal distress]	Kyryl'chuk, M I
Treatment of perinatal asphyxia with total body hypothermia: A clinical case | Tratamiento de la asfixia perinatal con hipotermia corporal total (Caso clínico)	L, H González // M, P Toso // S, J Kattan // L, T Mesa // Pérez, E
Giant serous cystadenoma of the ovary and term pregnancy. A case report | Cistoadenoma seroso gigante de ovario y embarazo a término. Reporte de un caso	L, L Villafán-Cedeño // Vega-Malagón, G // Rivera, M // Romo-Rodríguez, M R // Becerril-Santos, A
Amniocentesis for PPROM Management: A Feasibility Study	Lacerte, M // Bujold, E // Audibert, F // Mayrand, M.-H.
No. 347-Obstetric Management at Borderline Viability	Ladhani, N N N // Chari, R S // Dunn, M S // Jones, G // Shah, P // Barrett, J F R
Considerations on management of delivery after previous Caesarean section | ZUR FRAGE DER GEBURTSLEITUNG NACH VORAUSGEGANGENEM KAISERSCHNITT	Lahousen, M // Burmucic, R
Inverse regulation of plasticity-related immediate early genes by calcineurin in hippocampal neurons	Lam, B Y H // Zhang, W // Enticknap, N // Haggis, E // Cader, M Z // Chawla, S
Electroencephalogram of the full-term newborn. Normal features and hypoxic-ischemic encephalopathy | Électroencéphalogramme du nouveau-né à terme. Aspects normaux et encéphalopathie hypoxo-ischémique	Lamblin, M.-D. // André, M
Carcinofetal antigens. I. Alpha-fetoprotein | Carcinofetale Antigene - I. Alpha-Fetoprotein	Lamerz, R // Fateh-Moghadam, A
Air pollution exposure during pregnancy and ultrasound and birth measures of fetal growth: A prospective cohort study in Korea	Lamichhane, D K // Ryu, J // Leem, J.-H. // Ha, M // Hong, Y.-C. // Park, H // Kim, Y // Jung, D.-Y. // Lee, J.-Y. // Kim, H.-C. // Ha, E.-H.
The terminal CTG as the expression of a high degree of risk to the child - Two case studies | Das terminale CTG als ausdruck einer hochgradigen gefahrdung des kindes - Zwei kasuistiken	Lampe, S // Böhmer, St. // Goeschen, K // Kreeh, R // Gr.-Beilage, O // Schulz, J
Pneumococcal meningitis during pregnancy: A case report and review of literature	Landrum, L M // Hawkins, A // Goodman, J R
Thyroid storm causing placental abruption: Cardiovascular and management complications for the Intensivist	Lane, A S // Tarvade, S
A critical analysis of the present state of recognizing the fetal hazard in pregnancy, via hormonal determinations | KRITISCHE ANALYSE DES HEUTIGEN STANDS DER FETALEN RISIKOERKENNUNG IN DER SCHWANGERSCHAFT DURCH HORMONBESTIMMUNGEN	Lang, N // Bellman, O
Cord prolapse: Is antenatal diagnosis possible?	Lange, I R // Manning, F A // Morrison, I // Chamberlain, P F // Harman, C R
A high-speed motor vehicle accident during pregnancy	Lanni, S M
Fetal pulse oximetry: Acceptance and subjective benefit of the mother and the obstetrical team | Fetale pulsoxymetrie: Akzeptanz der mütter und des geburtshilflichen teams	Lapaire, O // Güth, U // Holzgreve, W // Hösli, I
Randomized and comparative study of methyldopa (MD), acebutolol (ACE) and labetalol for the treatment of moderate hypertension during pregnancy (HDP)	Lardoux, H // Blazquez, G // Leperlier, E // Gerard, J
Keeping normal labor normal	Larimore, W L // Cline, M K
Estimation of the electrical axis of the fetal heart	Larks, S D
The course of the fetal heart rate during pregnancy	Larks, S D // Larks, G G
Multiple nuchal cord entanglements and intrapartum complications	Larson, J D // Rayburn, W F // Crosby, S // Thurnau, G R
Laparoscopic splenectomy in blunt trauma: is the procedure safe in pregnant patient?	Latic, F // Delibegovic, S // Latic, A // Miskic, D // Pitlovic, V // Koluh, A
Status epilepticus and neurodevelopmental outcome at 2 years of age in an extremely low birth weight infant	Latini, G // Verrotti, A // Giannuzzi, R // Vecchio, A Del // Quartulli, L // Felice, C De
Rate Responsive Pacing with a Minute Ventilation Sensing Pacemaker during Pregnancy and Delivery	LAU, C.‐P. // LEE, C.‐P. // WONG, C.‐K. // CHENG, C.‐H. // LEUNG, W.‐H.
A substrate selectivity and inhibitor design lesson from the PDE10-cAMP crystal structure: A computational study	Lau, J.K.-C. // Li, X.-B. // Cheng, Y.-K.
Evaluation of fetal oxygen saturation (FSpO2) during the course of underwater labor | Ocena wysycenia tlenem krwi płodowej (FSpO2) w przebiegu porodu podwodnego	Laudański, T
Myotonic dystrophy protein kinase gene expression in skeletal muscle from congenitally affected infants	Laurent, A // Costa, J M // Assouline, B // Voyer, M // Vidaud, M
Placental hstology and fetal blood flow in intrauterine growth retardation	Laurini, R // Laurin, J // Marsål, K
Gastroschisis: what is the average gestational age of spontaneous delivery?	Lausman, A Y // Langer, J C // Tai, M // Seaward, P G R // Windrim, R C // Kelly, E N // Ryan, G
Effects on fetal and maternal temperatures of paracetamol administration during labour: A case-control study	Lavesson, T // Åkerman, F // Källén, K // Olofsson, P
Response of Fetal Heart Rate to Scalp Stimulation Related to Fetal Acid-Base Status	Lazebnik, N // Neuman, M R // Lysikiewicz, A // Dierker, L R // Mann, L I
Fetal Responses to Vibrotactile Stimulation, A Possible Predictor of Fetal and Neonatal Outcome	Leader, L R // Baillie, P // Martin, B // Molteno, C // Wynchank, S
Perinatal aspiration syndrome: its association with intrapartum events and anesthesia	Leake, R D // Gunther, R // Sunshine, P
Intrapartum fetal death | DER SUBPARTALE KINDESTOD	Lechner, W // Krause, P // Dapunt, O
Fetal development: Voice processing in normotensive and hypertensive pregnancies	Lee, C T // Brown, C A // Hains, S M J // Kisilevsky, B S
The fetal imaging workstation demonstration project	Lee, W
Birthweight prediction by three-dimensional ultrasonographic volumes of the fetal thigh and abdomen	Lee, W // Comstock, C H // Kirk, J S // Smith, R S // Monck, J W // Deenadayalu, R // Bendick, P J
Birth weight prediction by three-dimensional ultrasonography: Fractional limb volume	Lee, W // Deter, R L // Ebersole, J D // Huang, R // Blanckaert, K // Romero, R
Three-dimensional ultrasonographic presentation of micrognathia	Lee, W // McNie, B // Chaiworapongsa, T // Conoscenti, G // Kalache, K D // Vettraino, I M // Romero, R // Comstock, C H
The effect of unselected intrapartum fetal monitoring	Lee, W K // Baggish, M S
Premature rupture of membranes in the second trimester	Leeman, L M
Prenatally diagnosed Arthrogryposis multiplex congenita due to pathological changes in the fetal heart rate pattern [9]	Leeners, B // Sauer, A I // Rath, W // Funk, A
The TRUFFLE study - A collaborative publicly funded project from concept to reality: How to negotiate an ethical, administrative and funding obstacle course in the European Union	Lees, C // Baumgartner, H
Heart rate variability in the individual fetus	Leeuwen, P Van // Cysarz, D // Edelhäuser, F // Grönemeyer, D
Changes in the frequency power spectrum of fetal heart rate in the course of pregnancy	Leeuwen, P Van // Geue, D // Lange, S // Hatzmann, W // Grönemeyer, D
Fetal heart rate variability and complexity in the course of pregnancy	Leeuwen, P Van // Lange, S // Bettermann, H // Grönemeyer, D // Hatzmann, W
Screening tool for daily fetal movement	Lehman, A E // Estok, P J
Enzyme values in the serum of newborn blood in relation to the course of parturition | ENZYMWERTE IM SERUM VON NEUGEBORENENBLUT IN BEZIEHUNG ZUM GEBURTSVERLAUF	Lehmann, V // Hollmann, H
Premature labor in a women with perforating appendicitis at 36 weeks of gestation: A case report	Lehner, R // Tringler, B // Stengg, K // Goharkhay, N
Prenatal monitoring of fetal heart activity and the course of labor and the state of the newborn infant | Przedporodowe monitorowanie czynności serca płodu a przebieg porodu i stan noworodka	Leibschang, J // Troszyński, M // Raczyński, A // Adamowicz, R
Estriol and HPL in the serum of pregnant women with endangered fetus surveyed in hospital | OSTRIOL UND HPL IM SERUM VON STATIONAR UBERWACHTEN SCHWANGEREN MIT GEFAHRDETEM FOTUS	Leis, D // Engelhardt, W // Vogt, W // Baamann, O
The 30-minute third stage	Lemay, G
Once caesarean section - Always caesarean section? | EINMAL SECTIO - IMMER SECTIO?	Lembke, J // Breitenfeld, E // Wichmann, H // Goretzlehner, G
Face and b-row presentation	Lenehan, P M // Macdonald, D // Turner, M J
Intrahepatic cholestasis of pregnancy | Terhességi cholestasis	Lengyel, G // Fehér, J
Ursodeoxycholic acid treatment in intrahepatic cholestasis of pregnancy. A case report | Ursodeoxycholsav-kezelés intrahepaticus terhességi cholestasisban, egy eset kapcsán	Lengyel, G // Fehér, R // Gardó, S // Fehér, J
The course of pregnancy in the presence of hypertonia and obesity | Schwangerschaftsverlauf bei hypertonie und adipositas	Lenhard, A // Künzel, W
Clinical experience with cardiotocographic monitoring of 1,111 pregnant women during pregnancy and delivery (Danish)	Lenstrup, C // Jaszczak, P
New aspects in diagnosis and therapy of placental insufficiency. Placental perfusion measurements; placental perfusion test (PPT) and betamimetic long term treatment (clinical and experimental data) | NEUE GESICHTSPUNKTE ZUR ERFASSUNG UND BEHANDLUNG DER PLAZENTAINSUFFIZIENZ. PLAZENTADURCHSTROMUNGSMESSUNG, PLAZENTA PERFUSIONSTEST (PPT) UND BETAMIMETIKA THERAPIE (KLINISCHE UND EXPERIMENTELLE ERGEBN…	Leodolter, S
Fetal survival after conservative management of cord prolapse for three weeks	Leong, A // Rao, J // Opie, G // Dobson, P
A case series of vital signs-controlled, patient-assisted intravenous analgesia (VPIA) using remifentanil for labour and delivery	Leong, W L // Sng, B L // Zhang, Q // Han, N L R // Sultana, R // Sia, A T H
Analiza przebiegu ciaz˙y, porodu i losów noworodków z prenatalnie diagnozowanym całkowitym blokiem przedsionkowokomorowym | Analysis of pregnancy, labor and neonatal course in babies with prenatallydiagnosed complete atrioventricular heart block	Leszczyńska, K // Chojnicki, M // Ilaponiuk, I // Preis, K // Ciach, K // Gierat-Haponiuk, K // Łajkowski, Z
Premature rupture of membranes - An indication of labour induction with prostaglandins? | VORZEITIGER BLASENSPRUNG AM TERMIN: EINE INDIKATION ZUR GEBURTSEINLEITUNG MIT PROSTAGLANDINEN?	Lettau, R // Hege, G // Steldinger, R
The effects of levodopa on tongue strength and endurance in patients with Parkinson's disease	Letter, M De // Santens, P // Borsel, J Van
Prediction of intrapartum Cesarean delivery for non-reassuring fetal status after a successful external cephalic version by a low pre-version pulsatility index of the fetal middle cerebral artery	Leung, T Y // Fok, W Y // Chan, L W // Law, L W // Lau, T K
External cephalic version induced fetal cerebral and umbilical blood flow changes are related to the amount of pressure exerted	Leung, T Y // Sahota, D S // Fok, W Y // Chan, L W // Lau, T K
Outcomes of disciplinary proceedings against gynaecologists: Comparison between the periods 1980-1991 and 1992-2003 | Uitkomsten van de tuchtrechtspraak over gynaecologen: Vergelijkingen tussen 1980-1991 en 1992-2003	Leusden-Donker, M B Van // Vervest, H A M // Hubben, J H
Diagnostic and prognostic value of retinal hemorrhages in the neonate	Levin, S // Janive, J // Mintz, M // Kreisler, C // Romem, M // Klutznik, A // Feingold, M // Insler, V
Development quotient at age 6-18 months as related to the course of pregnancy and delivery	Levin, S // Kreisler, C // Mintz, M // Aviram, A // Klutznik, Feingold // M., Insler // V.
When refusing treatment jeopardizes another life	Levine, J // Nolan, K // Rhoden, N K // Salladay, S A
Use of Routine Interventions in Labour and Birth in Canadian Hospitals: Comparing Results of the 1993 and 2007 Canadian Hospital Maternity Policies and Practices Surveys	Levitt, C // Hanvey, L // Bartholomew, S // Kaczorowski, J // Chalmers, B // Heaman, M // Li, X
Predictors of neonatal resuscitation, low Apgar scores, and umbilical artery pH among growth-restricted neonates	Levy, B T // Dawson, J D // Toth, P P // Bowdler, N
Fetal bradycardia and disseminated coagulopathy: Atypical presentation of amniotic fluid emboli	Levy, R // Furman, B // Hagay, Z J
Measuring the height of a cephalic presentation: an objective assessment of station	Lewin, D // Sadoul, G // Beuret, Th.
Cardiovascular and catecholamine responses to successive episodes of hypoxemia in the fetus	Lewis, A B // Wolf, W J // Sischo, W
Cesarean section for the second twin	Leysen, B // Roodhooft, A M // Buytaert, P
Assessing the quality of electromagnetic data for the discrimination of UXO using figures of merit	Lhomme, N // Oldenburg, D W // Pasion, L R // Sinex, D B // Billings, S D
In vivo selection of kinase-responsive RNA elements controlling alternative splicing	Li, H // Liu, G // Yu, J // Cao, W // Lobo, V G // Xie, J
Assistant therapeutic effect of external cephalic version under intrathecal anesthesia for breech position pregnant women	Li, H.-B. // Fang, X // Zhao, Q.-S. // Shen, F.-Y. // Lin, R // Liu, Z.-Q. // Zhu, L.-P.
Irinotecan plus fuorouracil/leucovorin (FOLFIRI) as a second line chemotherapy for refractory or metastatic colorectal cancer	Li, J // Xu, J M // Li, J // Zhang, X D // Bai, Y // Chu, Y P // Wang, Y H // Liu, D Q // Jin, M L // Shen, L
Information distance and its applications	Li, M
Effects of routine early amniotomy on labor and health status of foetus and neonate: a meta-analysis	Li, N // Wang, Y // Zhou, H
Detection for trinucleotide repeats in myotonic dystrophy type 1	Li, Y // Da, Y.-W.
Epigenetic abnormality: A possible mechanism underlying the fetal origin of polycystic ovary syndrome	Li, Z // Huang, H
Effect of peer review and trial of labor on lowering cesarean section rates	Liang, W.-H. // Yuan, C.-C. // Hung, J.-H. // Yang, M.-L. // Yang, M.-J. // Chen, Y.-J. // Yang, T.-S.
Pregnancy outcome in three non-operated women with congenitally corrected transposition of great arteries | Przebieg ciazy u nieoperowanych kobiet z wrodzonym skorygowanym przełozeniem wielkich pni tetniczych - Opis przypadków	Lidia, B // Faflik, U // Krekora, M // Krasomski, G
Changes in fetal position during labor and their association with epidural analgesia	Lieberman, E // Davidson, K // Shearer, E
Spontaneous haemoperitoneum in pregnancy and endometriosis: a case series	Lier, M C I // Malik, R F // Waesberghe, J.H.T.M. van // Maas, J W // Geest, D A van Rumpt–van de // Coppus, S F // Berger, J P // Rijn, B B van // Janssen, P F // Boer, M A de // Vries, J I P de // Jansen, F W // Brosens, I A // Lambalk, C B // Mijatovic, V
Role of telemedicine and analysis of telecommunication systems used | I sistemi di telecomunicazione nella telemedicina	Lieto, A Di // Lieto, D Di // Carbone, I F // Campanile, M // Falco, M De
Prenatal telemedicine and teledidactic networking. A report on the «TOCOMAT» project | Telemedicina prenatale e teledidattica: Esperienza nel progetto «TOCOMAT»	Lieto, A Di // Scaramellino, M // Campanile, M // Iannotti, F // Falco, M De // Pontillo, M // Pollio, F
Fetal ECG during labour: a presentation of a microprocessor system	Lilja, H // Arulkumaran, S // Lindecrantz, K // Ratnam, S S // Rosén, K G
HELLP Syndrome: an Often Unrecognized Complication of Preeclampsia	Lim, B H // Barry, C L // Brown, G H
Influence of delivery on numbers of leukocytes, leukocyte subpopulations, and hematopoietic progenitor cells in human umbilical cord blood	Lim, F T H // Winsen, L Van // Willemze, R // Kanhai, H H H // Falkenburg, J H F
Association between maternal age and the likelihood of a cesarean section: A population-based multivariate logistic regression analysis	Lin, H.-C. // Sheen, T.-C. // Tang, C.-H. // Kao, S
Heterogeneous recurrent neural networks	Lin, J.-H.J. // Chang, J.-S. // Chiueh, T.-D.
Unusual maternal hemoglobin elevation before delivery as a rare presentation of massive fetomaternal hemorrhage	Lin, S.-Y.
Third-trimester Spontaneous Rupture of an Unscarred Uterus with Massive Intra-abdominal Hemorrhage During Tocolysis in a Pregnant Woman who has had Multiple Instrumental Abortions	Lin, Y.-H. // Chen, C.-P. // Lin, J.-R. // Yeh, L.-F. // Chen, T.-C.
THE INFLUENCE OF PRESSURE UPON THE FETAL HEAD DURING LABOUR	Lindgren, L
The Pena-Shokeir syndrome: Report of nine Dutch cases	Lindhout, D // Hageman, G // Beemer, F A // Ippel, P F // Breslau-Siderius, L // Willemse, J
Does antenatal identification of small-for-gestational age fetuses significantly improve their outcome?	Lindqvist, P G // Molin, J
Clinical outcome and circulatory effects of fetal cardiac arrhythmia	Lingman, G // Lundstrom, N.-R. // Marsal, K
Fetal cardiac arrhythmias: Doppler assessment	Lingman, G // Maršál, K
Congenital anomalies are an independent risk factor for neonatal morbidity and perinatal mortality in preterm birth	Linhart, Y // Bashiri, A // Maymon, E // Shoham-Vardi, I // Furman, B // Vardi, H // Mazor, M
A Multiphasic Prenatal Program to Improve the Pregnancy Outcome in High Risk Patients in a United States City	Lippes, J // Maulik, D // Zielezny, M A
Does a planned postpartum sterilization influence the course of a delivery? | BEEINFLUSST EINE GEPLANTE POSTPARTALE STERILISATION DER FRAU DEN GEBURTSABLAUF?	Litschgi, M // Benz, J J // Glatthaar, E
Nucleated red blood cells in infants of mothers with asthma	Littner, Y // Mandel, D // Sheffer-Mimouni, G // Mimouni, F B // Deutsch, V // Dollberg, S
A case of congenital myotonic dystrophy	Litvinenko, I // Christova, D // Uzunova, M
Meconium-stained liquor during labor is associated with raised neonatal cord blood 8-iso-prostaglandin F2α concentration	Liu, B Y // Wang, C C // Lau, T K // Chu, C Y // Pang, C P // Rogers, M S // Leung, T N
Analysis and nursing care of vasa praevia in cord velamentous insertion	Liu, H // Meng, Y H // Lu, J X
A survey on cesarean section and its related factors in Shanghai	Liu, H // She, Q // Wang, Y // Ding, Y
Effects of health education intervention at gestation period on pregnancy outcome of diabetes mellitus patients	Liu, J // Xie, X // Guo, Y
Retinal hemorrhage in newborn infants	Liu, X // Cheng, G // Yang, S // Ling, Y // Ke, P
A hybrid color and frequency features method for face recognition	Liu, Z // Liu, C
Fusion of the complementary Discrete Cosine Features in the YIQ color space for face recognition	Liu, Z // Liu, C
Nested case-control study on the influence factors of perinatal stage transmission of hepatitis B virus	Liu, Z.-Y. // Li, X.-Y. // Yan, X.-M. // Chen, L.-Z.
Phase-rectified signal averaging as a new method for surveillance of growth restricted fetuses	Lobmaier, S M // Huhn, E A // Steinburg, S Pildner Von // Müller, A // Schuster, T // Ortiz, J U // Schmidt, G // Schneider, K T
Perinatal outcome associated with oligohydramnios in uncomplicated term pregnancies	Locatelli, A // Vergani, P // Toso, L // Verderio, M // Pezzullo, J C // Ghidini, A
Pregnancy and sports | Schwangerschaft und sport	Lochmüller, E.-M. // Friese, K
Pregnancy outcome following gestational exposure to fluoroquinolones: A multicenter prospective controlled study	Loebstein, R // Addis, A // Ho, E // Andreou, R // Sage, S // Donnenfeld, A E // Schick, B // Bonati, M // Moretti, M // Lalkin, A // Pastuszak, A // Koren, G
PH Measurement from the Fetus During Labor A Task for the Midwife?	Löfgren, O
Changes in fetal motor activity in the III trimester during the physiological course of pregnancy | Izmenenie dvigatel'noǐ aktivnosti ploda v III trimestre pri fiziologicheskom techenii beremennosti	Logvinenko, A V // Sigizbaeva, I K
Hysterectomy for septicemia following caesarean section | DIE HYSTEREKTOMIE BEI SEPSIS NACH KAISERSCHNITT	Lohe, K J // Lampe, B // Graeff, H // Holzmann, K // Zander, J
Competence of health workers in emergency obstetric care: An assessment using clinical vignettes in Brong Ahafo region, Ghana	Lohela, T J // Nesbitt, R C // Manu, A // Vesel, L // Okyere, E // Kirkwood, B // Gabrysch, S
External cephalic version for breech presentation at term: An effective procedure to reduce the caesarean section rate | La versione cefalica esterna nel feto in presentazione podalica: Una manovra efficace per ridurre il numero di tagli cesarei	Lojacono, A // Donarini, G // Valcaimonico, A // Soregaroli, M // Frusca, T
Assessment of fetus' hypoxia treatment with actovegin	Lominadze, A A // Sharvashidze, N K
Emergent aortic valve replacement in a pregnant 34-year-old with endocarditis | Náhrada aortální chlopně pro infekční endokarditidu u nemocné ve 27. týdnu gravidity	Lonský, V // Marcián, P // Steriovský, A // Přikrylová, K // Fábiková, K // Bruk, V // Procházka, M
Value of fetal pulse oximetry in current obstetric practice | Valor de la pulsioximetría fetal en la obstetricia actual	López, J G // Bravo, I T // Amo, P R // García, A R // Villegas, S L // Hita, R G De // Pérez, J N E
Transient diabetes insipidus associated with severe pre-eclampsia | Diabetes insípida asociada a preeclampsia grave	López, J Garriguet // Gómez, T Manrique // Amo, P Ruiz // Sánchez, J Rubio // Bravo, I Trejo // Gimeno, J Gimeno // Prado, I Montilla
Spontaneous reduction of advanced twin embryos: Its occurrence and clinical relevance in dairy cattle	López-Gatius, F // Hunter, R H F
Pathologic antepartal cardiotocogram as a prognostic factor for subsequent development of the infant | PATHOLOGISCHES ANTEPARTALES CTG ALS PROGNOSTISCHER FAKTOR FUR DIE WEITERE ENTWICKLUNG DES KINDES	Lorenz, U // Fischer, R // Kubli, F
Advantages and limitations of computerized cardiotocogramanalysis | Moglichkeiten und Grenzen der computergestutzten Kardiotokogrammanalyse	Lösche, P
Management of the postdates pregnancy	Losh, D P // Duhring, J L
Intrauterine growth restriction: Investigation and management	Loughna, P
MRI Patterns of brain injury and neurodevelopmental outcomes in neonates with severe anaemia at birth	Loureiro, B // Martinez-Biarge, M // Foti, F // Papadaki, M // Cowan, F M // Wusthoff, C J
The incidence of fetal asphyxia in six hundred high-risk monitored pregnancies	Low, J A // Pancham, S R // Worthington, D // Boston, R W
Sinusoidal fetal heart rate pattern after intrauterine transfusion	Lowe, T W // Leveno, K J // Quirk, J Gerald // Santos-Ramos, R // Williams, M Lynne
Cerebral and umbilical vascular resistance response to vibroacoustic stimulation in growth-restricted fetuses	Loy, G L // Lin, C.-C. // Chien, E K S // Kim, J H // Chiang, L.-M.
Link between indication for ceasarean section and necessity of resuscitation of the newborn | Samenhang tussen indicatie voor sectio caesarea en noodzaak van reanimatie van de neonatus	Lucas-Bouwman, M E // Koen, M D // Brugge, H G Ter // Rutten, C L G // Brand, P L P
Obstetrics and gynecology - 125 years in Basel | Geburtshilfe und Gynäkologie - Rückblick auf 125 jahre in Basel	Ludwig, H
Changes of erythrocyte deformability in pregnancy with intrauterine fetal hypoxy	Lukacin, S // Studena, K // Richnavsk, Z J // Mojzis, J // Kraus, V // Hoppan, M // Nicak, A
A retrospective descriptive study from the Alternative Birth Centre in Oslo | En jordmorledet fødeenhet	Lukasse, M // Øian, P // Aamodt, G
Partial monosomy 11q and trisomy 12q: Variable expression in two siblings	Lukusa, T // Holvoet, M // Vermeesch, J R // Devriendt, K // Fryns, J P
Computers and telecommunications in the year 2000 - viewing the future, empowering people, and internationalizing user interfaces	Lund, Arnold // Laux, Lila // Aykin, Nuray
Decreasing the rate of cesarean sections without compromising patient safety	Lund, C
An Australian survey of women's use of pregnancy and parenting apps	Lupton, D // Pedersen, S
Outcome of Pregnancy in Class A1 and A2 Gestational Diabetic Patients Delivered Beyond 40 Weeks' Gestation	Lurie, S // Matzkel, A // Weissman, A // Gotlibe, Z // Friedman, A
Comparison of maternal outcomes from primary cesarean section during the second compared with first stage of labor by indication for the operation	Lurie, S // Raz, N // Boaz, M // Sadan, O // Golan, A
The changing indications and rates of cesarean section in one academic center over a 16-year period (1997–2012)	Lurie, S // Shalev, A // Sadan, O // Golan, A
Cardiovascular dynamics in relation to presentation and postural changes in normal fetuses	Luterkort, M // Gennser, G
Maternal and fetal factors in breech presentation	Luterkort, M // Persson, P.-H. // Weldner, B.-M.
Experimental studies of high-speed cryogenic magnetic fluid seals	Lutset, M O // Starovoitov, V A
Evaluation of fetal pulse oximetry: Case control study for assessing undesirable complications | Evaluierung der Pulsoximetrie am Feten. Fallkontrollstudie zur Erfassung unerwunschter Komplikationen	Luttkus, A // Schäfer, Chr. // Dudenhausen, J W
Chronic hypertension in pregnancy	Mabie, W C // Pernoll, M L // Biswas, M K
The effect of traditional herbal medicines on pregnancy outcome. The King Edward VIII Hospital experience	Mabina, M H
The contribution of dystocia to the cesarean section rate	Macara, L M // Murphy, K W
Molecular field analysis and 3D-quantitative structure-activity relationship study (MFA 3D-QSAR) unveil novel features of BHe add recognition at TGR5	Macchiarulo, A // Gioiello, A // Thomas, C // Massarotti, A // Nuti, R // Rosatelli, E // Sabbatini, P // Schoonjans, K // Auwerx, J // Pellicciari, R
What tangled webs we weave Presidential address	Macer, G A
Constatnt electronic fetal heart monitoring versus recommendations of the world health organisation | Elektroniczne ciągłe monitorowanie czynności serca płodu a zalecenia światowej organizacji zdrowia	Machura, M // Poręba, R // Plinta, V Skrzypulec // Markowska, U Sioma // Krawczyk, P // Kubaszewska, S
Hydrothorax treated in utero and monitored by fetal echocardiography | Wysie{ogonek}k w opłucnej leczony i monitorowany prenatalnie badaniami echokardiograficznymi	Maciej, S // Katarzyna, J // Krzysztof, S // Maria, R.-L.
A novel semiautomated fractional limb volume tool for rapid and reproducible fetal soft tissue assessment	Mack, L M // Kim, S Y // Lee, S // Sangi-Haghpeykar, H // Lee, W
A phase II trial of ZD1839 (Iressa™) 750 mg per day, an oral epidermal growth factor receptor-tyrosine kinase inhibitor, in patients with metastatic colorectal cancer	MacKenzie, M J // Hirte, H W // Glenwood, G // Jean, M // Goel, R // Major, P P // Jr., W H Miller // Panasci, L // Lorimer, I A J // Batist, G // Matthews, S // Douglas, L // Seymour, L
A CASE OF FETAL ABUSE?	Mackenzie, T B // Collins, N M // Popkin, M E
Does the option to ambulate during spontaneous labour confer any advantage or disadvantage?	Maclennan, A H // Crowther, C // Derham, R
Management of labor - British style	Macnaughton, M C
Maternal and perinatal factors related to fetal macrosomia | Fatores maternos e perinatais relacionados à macrossomia fetal	Madi, J M // Rombaldi, R L // Filho, P F De Oliveira // Araújo, B F De // Zatti, H // Madi, S R C
Fetal arrhythmia: Prenatal diagnosis and perinatal management	Maeno, Y // Hirose, A // Kanbe, T // Hori, D
Prenatal diagnosis of sustained bradycardia with 1 : 1 atrioventricular conduction	Maeno, Y // Rikitake, N // Toyoda, O // Kiyomatsu, Y // Miyake, T // Himeno, W // Hirose, A // Hori, D // Kamura, T // Kato, H
Characterization of fetal heart rate irregularity using approximate entropy and wavelet filtering	Magalhães, F // Sá, J P Marques De // Bernardes, J // Ayres-de-Campos, D
Prenatal diagnosis of a benign facial tumor	Magalhaes, Jose Antonio // Balbinotto, Rosi Poreira // da, Fonseca // Mercedes, Dias Maria // Palma, Papich Ricardo // Henrique, Freitas // Fernando
Is it legitimate to continue to perform large forceps rotations? | EST-IL LEGITIME DE FAIRE AUJOURD'HUI DES GRANDES ROTATIONS AU FORCEPS?	Magnin, P // Audra, Ph.
Shortening the induction delivery interval with prostaglandins: A randomized controlled trial of solo or in combination | prostaglandinler ile indüksiyon-doǧum arali{dotless}ǧi{dotless}ni{dotless}n ki{dotless}salti{dotless}lmasi{dotless}: Tek başi{dotless}na veya kombine olgulari{dotless}n randomize kontrollü karşi{dotless}laşti{dotless}ri{dotless}lmasi{dotless}	Mahendru, R // Yadav, S
Rising cesarean sections rate	Mahmood, N A A // Sharif, K A M // Sharif, A K
Breech delivery: a critical evaluation of the mode of delivery and outcome of labor	Mahomed, K
Meconium staining of the liquor in a low‐risk population	Mahomed, K // Nyoni, R // Masona, D
Cord blood erythropoietin in relation to different markers of fetal hypoxia	Maier, R F // Böhme, K // Dudenhausen, J W // Obladen, M
Risk factors for severe neonatal acidosis	Maisonneuve, E // Audibert, F // Guilbaud, L // Lathelize, J // Jousse, M // Pierre, F // Fraser, W // Carbonne, B
Chorioangioma of the placenta: An uncommon entity	Malhotra, V // Goel, B // Nanda, S // Chauhan, M // Bhuria, V // Singh, S
Acute Lung Injury and Acute Respiratory Distress Syndrome (ARDS) During Pregnancy	Mallampalli, A // Hanania, N A // Guntupalli, K K
What is New in the Management of Acute Preterm Labor?	Malone, F D
Intrapartum sonography for occiput posterior detection in early low dose combined spinal epidural analgesia by sufentanil and ropivacaine	Malvasi, A // Tinelli, A // Brizzi, A // Guido, M // Martino, V // Casciaro, S // Celleno, D // Frigo, M G // Stark, M // Benhamou, D
Allelic polymorphism of the muscle protein kinase gene and haplotype analysis in residents of northwestern russia and patients with myotonie dystrophy	Malysheva, O V // Ivashchenko, T E // Vasil'Eva, T N // Saikova, L A // Baranov, V S
Prenatal, perinatal and neonatal risk factors of Autism Spectrum Disorder: A comprehensive epidemiological assessment from India	Mamidala, M P // Polinedi, A // P.T.V., P K // Rajesh, N // Vallamkonda, O R // Udani, V // Singhal, N // Rajesh, V
Trends in cesarean section rate over the past decade	Manara, L R
Small intestinal gangrene complicating term pregnancy: A case report	Mandal, S // Santra, G // Roy, H
Erlotinib in pancreatic cancer patients: Do we need more information from the NCIC CTG trial? [6]	Mandalà, M // Moro, C // Labianca, R // Ferretti, G
Transferrin receptor gene and protein expression and localization in human IUGR and normal term placentas	Mandò, C // Tabano, S // Colapietro, P // Pileri, P // Colleoni, F // Avagliano, L // Doi, P // Bulfamante, G // Miozzo, M // Cetin, I
Fetal movement counting for assessment of fetal wellbeing	Mangesi, L // Hofmeyr, G J
Fetal assessment by biophysical profile scoring: 1985 update	Manning, F A // Harman, C R // Lange, I R // Morrison, I
Comparison of correlation and modulus difference processing algorithms for the determination of foetal heart rate from ultrasonic Doppler signals	Manning, G K // Dripps, J H
Reference values for umbilical cord blood gases of newborns delivered by elective cesarean section	Manomayangkul, K // Siriussawakul, A // Nimmannit, A // Yuyen, T // Ngerncham, S // Reesukumal, K
To evaluate factors for successful outcome in VBAC	Mansoor, M // Kashif, S // Tariq, R
Diabetes monitoring for the pregnant diabetic | La sorveglianza diabetologica nella gravida diabetica	Maraldi, C Dradi // Santini, C
Antepartum external cephalic version with tocolysis: A study of term singleton breech presentations	Marchick, R
Frequency of and indications for cesarean sections in the Quebec City area, Canada, in 1973 and 1979 | FREQUENCE ET INDICATIONS DES CESARIENNES DANS LA REGION DE QUEBEC, CANADA, EN 1973 ET 1979	Marcoux, S // Fabia, J
The evaluation of usefulness of marking estrogens and progesterone in the saliva in the course of pregnancy	Marek, B // Kot, T // Buntner, B
Doppler Vascular Changes in Intrauterine Growth Restriction	Mari, G // Picconi, J
Extracting fetal heart beats from maternal abdominal recordings: Selection of the optimal principal components	Maria, C Di // Liu, C // Zheng, D // Murray, A // Langley, P
The course of labours in cases of Rh incompatibility	Marianowski, L // Seyfriedowa, H // Lukaszewicz, E
Automatic acoustic stimulation system for nonstress foetal state evaluation	Marin, R // Mira, J // Iglesias, M
Doppler blood flow velocimetry in the middle cerebral artery in uncomplicated pregnancy | Ocena przepływu krwi w te{ogonek}tnicy środkowej mózgu w cia{ogonek}ży niepowikłanej	Mariola, R.-L. // Tomasz, K // Grzegorz, B
Undesired effects of steroids during pregnancy	Mariotti, V // Marconi, A M // Pardi, G
Cesarean section for the second twin during the course of delivering twins | Ciecie cesarskie na drugim płodzie w przebiegu porodu ciazy bliźniaczej	Markowska, A // Seremak-Mrozikiewicz, A // Malewski, Z // Drews, K // Słomko, Z
Analysis of selected parameters of maternal and fetal status during stimulation of fetal lung maturation | Analiza wybranych parametrów stanu ciezarnej i płodu w trakcie stymulacji dojrzewania układu oddechowego	Markwitz, W // Ropacka, M // Breborowicz, G H
The effect of epidural anaesthesia on uterine contractions | EFFET DE L'ANALGESIE PERIDURALE SUR LA CONTRACTION UTERINE	Marpeau, L // Jault, T // Gauchet, F // Barrat, J // Milliez, J
Morbilidad y mortalidad perinatal en el embarazo precoz	Márquez, Á V // Llorente, L M P // Verdecia, C G // Chávez, Á M A // Chávez, F.D.L.C.
Current topics in obstetrical risk management--Part II	Marta, M R
Second stage of labor: Does accelerations matter? | Segundo estadio del parto: ¿importan las aceleraciones?	Martí-Gamboa, S // Rodríguez-Lázaro, L // Redrado-Giménez, O // Ruiz-Sada, J // Castán-Mateo, S
The Toledo-Guadalajara Motorway: A catalyst for the Central region | La autopista Toledo-Guadalajara: Un catalizador para la Región Centro	Martín, F J Á De
Bodies and practices: A decade of science technology and gender studies | Cuerpos y prácticas: Una década de estudios ctg	Martín, R I // Arjonilla, E O // Sedeño, E P
Immediate changes in umbilical blood flow after transcervical chorionic villus sampling performed by biopsy forceps	Martinez, J M // Comas, C // Ojuel, J // Borrell, A // Puerto, B // Fortuny, A
Doppler assessment of umbilical flow after genetic amniocentesis	Martinez, J M // Comas, C // Ojuel, J // Puerto, B // Borrell, A // Fortuny, A
Clinical effects and pharmacokinetics of ropivacaine and bupivacaine for epidural analgesia during labor | Efectos clínicos y farmacocinética de ropivacaína y bupivacaína en la analgesia epidural durante el trabajo de parto	Martínez, L Cánovas // Núñez, C Barros // Gallardo, E // González, D González // Piñeiro, S López // Méndez, A Castro
Antepartum and intrapartum factors preceding neonatal hypoxic-ischemic encephalopathy	Martinez-Biarge, M // Diez-Sebastian, J // Wusthoff, C J // Mercuri, E // Cowan, F M
Contraction stress testing for primary foetal surveillance by stimulated endogenous oxytocin release	Marton, I S // Barakonyi, E
Comparison of CTG repeat length expansion and clinical progression of myotonic dystrophy over a five year period	Martorell, L // Martinez, J M // Carey, N // Johnson, K // Baiget, M
Experiences with a disposable inhaler for methoxyflurane analgesia during labour: Clinical and biochemical results	Marx, G F // Chen, L Kuling // Tabora, J A
Fetus in fetu: A medical curiosity - Considerations based upon an intracranially located case	Maryńczak, L // Adamek, D // Drabik, G // Kwiatkowski, S // Herman-Sucharska, I // Lankosz-Lauterbach, J
Complications of trans-cervical Foley catheter for labor induction among 1,083 women	Maslovitz, S // Lessing, J B // Many, A
Variant interrupted DMPK alleles: Implications in the pathogenesis and molecular diagnosis of myotonic dystrophy type 1 (DM1)	Massimo, S // Marcella, M // Giuseppe, N // Annalisa, B
Extensive hyperpigmentation during pregnancy: A case report	Massinde, A // Ntubika, S // Magoma, M
Effects of nuchal cord on birthweight and immediate neonatal outcomes	Mastrobattista, J M // Hollier, L M // Yeomans, E R // Ramin, S M // Day, M.-C. // Sosa, A // III, L C Gilstrap
Maternal assessment of fetal activity in small-for-dates infants	Mathews, D D
Factors associated with mode of delivery among primipara women with one previous cesarean section and undergoing a trial of labor [1] | A prova de trabalho e a via de parto em primíparas com uma cesárea anterior	Matias, J P // Parpinelli, M A // Cecatti, J G
Assessment of pollution risk ascribed to Santa Margarida Military Camp activities (Portugal)	Matias, M J // Marques, J M // Figueiredo, P // Basto, M J // Abreu, M M // Carreira, P M // Ribeiro, C // Flambó, A // Feliciano, J // Vicente, E M
The fetal electronic monitoring in cases of breech delivery | LA MONITORIZACION EN EL PARTO DE NALGAS	Matorras, R // Diaz-Canejo, C // Rodriguez, J
Reduced fetal movements at 27 weeks: An alarm for maternal-fetal listeriosis?	Matsubara, S // Takahashi, Y // Yoshiba, T // Usui, R // Koike, Y
Intrauterine infection, magnesium sulfate exposure and cerebral palsy in infants born between 26 and 30 weeks of gestation	Matsuda, Y // Kouno, S // Hiroyama, Y // Kuraya, K // Kamitomo, M // Ibara, S // Hatae, M
Prenatal diagnosis and treatment strategy for congenital mesoblastic nephroma	Matsumura, M // Nishi, T // Sasaki, Y // Yamada, R // Yamamoto, H // Ohhama, Y // Tanaka, Y // Kurosu, F // Amano, K
Molecular and genetic analysis of spinocerebellar ataxia type 10 (SCA10)	Matsuura, T
Analysis of potential for research on giving birth in an upright position in German hospitals | Potenzialanalyse zur aufrechten Gebärhaltung bei physiologischen Geburten in deutschen Kreißsälen	Mattern, E // Voigt-Radloff, S // Ayerle, G M
A non-contact Vital Signs Monitor	Matthews, G // Sudduth, B // Burrow, M
Trauma in pregnancy	Mattox, K L // Goetzl, L
Benign neonatal sleep myoclonus: A review of the literature	Maurer, V O // Rizzi, M // Bianchetti, M G // Ramelli, G P
Work in progress - Introducing information technology through game design	Maxim, B R // Grosky, W I // Baugh, J P
Aerobic exercise during pregnancy influences infant heart rate variability at one month of age	May, L E // Scholtz, S A // Suminski, R // Gustafson, K M
Regular maternal exercise dose and fetal heart outcome	May, L E // Suminski, R R // Langaker, M D // Yeh, H.-W. // Gustafson, K M
Antepartum fetal arrhythmia. A case report	Mayer, P S // Wingate, M B
Plasma progesterone in the umbilical vessels at vaginal delivery of term infants	MAYNARD, P V // HEYES, V M // SHAXTED, E J
Prior cesarean section due to fetopelvic disproportion and prolonged pregnancy | Cesárea anterior por desproporción pelvi-fetal y gestación cronológicamente prolongada	Mazarico, E // Sabrià, J // Cabré, S // Lailla, J M
Analiza wskazań do ciȩć cesarskich w materiale własnym w latach 2002-2007	Mazurek-Kantor, J // Osuch, B // Timorek, A
Treatment of glucose intolerance in pregnancy: Staged diabetes management	Mazze, R S
Trauma in pregnancy: Anatomical and physiological considerations	Mcauley, D J
Diabetes crisis in pregnancy: A case report	McCaffrey, M P // Keith, T L // Lazear, J L
Intrauterine growth restriction: Differential diagnosis and management	McCarthy, F P // Kingdom, J
Validation of the flash-evoked response from fetal MEG	McCubbin, J // Murphy, P // Eswaran, H // Preissl, H // Yee, T // Robinson, S E // Vrba, J
How to ... measure a baby's respiratory rate	McDonald, S
The PEER program: Creating a pre-college computer and semiconductor curriculum in the rocky mountain region	McDonnell, K // Chen, T
Ultrasonographic diagnosis and management of fetal abnormality in the mare in late pregnancy	McGladdery, A J
Pregnancy and the orthopaedic patient	Mcgoldrick, N P // Green, C // Burke, N // Quinlan, C // Mccormack, D
The 'empty amnion': A sign of early pregnancy failure	McKenna, K M // Feldstein, V A // Goldstein, R B // Filly, R A
Antenatal care	McKenzie-Mcharg, K // Rowe, R
Is cerebral palsy a preventable disease?	Mcmanus, F // Rang, M // Chance, G // Whittaker, J
External cephalic version: Does it have a role in modern obstetric practice?	Mcparland, P // Farine, D
Development of an intrapartum score for the labour care of healthy nulliparous women | Développement d'un score intrapartal dans la surveillance du travail eutocique des nullipares	Mead, M M P
Obstetric complications in schizophrenia: Comparative study in a Tunisian sample | Complications obstétricales dans la schizophrénie : étude comparative en population tunisienne	Mechri, A // Mrad, A // Mokni, S // Gaddour, N // Letaif, M // Gaha, L
Congenital hyperthyroidism, after pregnancy complicated by Graves' disease | KONGENITALE HYPERTHYREOSE BEI MATERNALEM MORBUS BASEDOW	Meden, H // Rath, W
Construction of a local standard symphysis fundal height curves for monitoring intrauterine fetal growth	Medhat, W M // Fahmy, S I // Mortada, M M // Sallam, H N // Nofal, L M // Nosseir, S A // Aboulfotouh, M A
Patients with primary cataract as a genetic pool of DMPK protomutation	Medica, I // Teran, N // Volk, M // Pfeifer, V // Ladavac, E // Peterlin, B
Evaluation of fetal maturity by the foam test | VALORACION DE MADURACION PULMONAR FETAL POR PRUEBA DE LA ESPUMA	Medina, R Perez // Morato, A Rocabado // Rodriguez, E R Chavez
Prophylactic intrapartum amnioinfusion: A controlled retrospective study of 195 cases | L'AMNIO-INFUSION PROPHYLACTIQUE AU COURS DU TRAVAIL. A PROPOS DE 195 CAS	Meeus, J.-B. De // Magnin, G // Vequeau, V // Bascou, V // D'Halluin, G
Salivary lactate dehydrogenase levels can provide early diagnosis of hypoxic-ischaemic encephalopathy in neonates with birth asphyxia	Mehta, A // Chawla, D // Kaur, J // Mahajan, V // Guglani, V
A resampling approach to estimate the stability of one-dimensional or multidimensional independent components	Meinecke, F // Ziehe, A // Kawanabe, M // Müller, K.-R.
Oral tocolysis with clenbuterol - Clinical facts	Meinen, K // Rahn, M // Hermer, M // Rominger, K L // Kanitz, Th.
Practical aspects of transvaginal conduction anesthesia | TRANSVAGINALE LEITUNGSANASTHESIEN IN IHRER PRAKTISCHEN ANWENDUNG	Meinrenken, H // Ruether, K // Stockhausen, H
Arterio-Arterial Anastomoses do not Prevent the Development of Twin Anemia-Polycythemia Sequence	Meir, H van // Slaghekke, F // Lopriore, E // Wijngaarden, W J van
Cesarean section - A review of two annual periods separated by a ten-year interval	Meizner, I // Katz, M // Leventhal, H // Karplus, M // Insler, V
Factors affecting the duration of the latency period in preterm premature rupture of membranes	Melamed, N // Hadar, E // Ben-Haroush, A // Kaplan, B // Yogev, Y
Sonographic prediction of fetal macrosomia : The consequences of false diagnosis	Melamed, N // Yogev, Y // Meizner, I // Mashiach, R // Ben-Haroush, A
At term vaginal breech delivery: Factors that influence the perinatal results in primigravidas | PARTO DE NALGAS VAGINAL A TERMINO: FACTORES QUE INFLUENCIAN LOS RESULTADOS PERINATALES EN PACIENTES NULIPARAS	Melchor, J C // Garcia, F // Fernandez-Llebrez, L // Linares, A // Rodriguez-Alarcon, J // Roldan, M // Aranguren, G // Corcostegui, B
Delayed chiLDbearing and pregnancy outcome	Melchor, J C // Rodriguez-Alarcon, J // Fernandez-Llebrez, L // Benito, J A // Linares, A // Aranguren, G
Effects of window size in daylighting and energy performance in buildings	Melendo, J M A // Roche, P La
Heart Rate Turbulence - A new ECG risk predictor of sudden death | Turbulence srdeční frekvence - Nový EKG prediktor rizika náhlé smrti	Melenovský, V // Wiehterle, D // Šimek, J // Malík, J
Premature rupture of the membranes before 32 weeks | LA RUPTURE PREMATUREE DES MEMBRANES AVANT 32 SEMAINES	Mellier, G // Kossmann, J C // Mallecourt, P
Consensus on the management of obstetric cholestasis: National UK survey [9]	Memtsa, M // Pun, S // West, P // Okolo, S // Yoong, W
Early amniotomy increased the rate of fetal heart decelerations	Menard, M Kathryn
Factors associated with false diagnosis of fetal growth restriction | Fatores associados ao falso diagnóstico pré-natal da restrição de crescimento fetal	Mendes, R F P // Martinelli, S // Bittar, R E // Francisco, R P V // Zugaib, M
Relation between nucleated red blood cell count in umbilical cord and the obstetric and neonatal outcomes in small for gestational age fetuses and with normal dopplervelocimetry of umbilical artery | Relação entre a contagem de eritroblastos no sangue do cordão umbilical e os resultados obstétricos e neonatais em fetos pequenos para a idade gestacional e com Doppler de artéria umbilical normal	Mendes, R F P // Martinelli, S // Bittar, R E // Francisco, R P V // Zugaib, M
Preterm cesarean delivery for nonreassuring fetal heart rate : Neonatal and neurologic morbidity	Mendez-Figueroa, H // Chauhan, S P // Pedroza, C // Refuerzo, J S // Dahlke, J D // Rouse, D J
Diagnostic amniocentesis | AMNIOCENTESIS DIAGNOSTICA	Mendoza, G Olivas // Lopez, E Vargas // Baena, H Pinales // Molina, R R Salinas
Optimization PCR for detection CTG/CCTG-repeat expansions in the diagnosis of myotonic dystrophies	Meng, Y.-X. // Shen, H.-R. // Zhao, Z // Bing, Q // Li, N // Hu, J
Severe fetal brain injury without evident intrapartum asphyxia or trauma	Menticoglou, S M // Manning, F A // Harman, C R // Morrison, I
Myotonic dystrophy type 2 and related myotonic disorders	Meola, G // III, R T Moxley
Dysfunction of protein homeostasis in myotonic dystrophies	Meola, G // Jones, K // Wei, C // Timchenko, L T
PROMM in Italy: Clinical and biomolecular findings	Meola, G // Sansone, V // Rotondo, G // Nobile-Orazio, E // Mongini, T // Angelini, C // Toscano, A // Mancuso, M // Siciliano, G
Preterm premature rupture of the membranes: Current approaches to evaluation and management	Mercer, B M
Preterm Premature Rupture of the Membranes	Mercer, B M
Breech delivery in the Sibenik maternity hospital	Merlak, I
Use of hydralazine and nifedipine in hypertensive emergency in pregnancy | EMPLEO DE LA HIDRALAZINA Y DE LA NIFEDIPINA EN LAS EMERGENCIAS HIPERTENSIVAS EN LA GESTACION	Mesquita, M R De Souza // Nagib, A // Bertini, A M
Pregnancy and delivery in cystic fibrosis | SCHWANGERSCHAFT UND GEBURT BEI ZYSTISCHER FIBROSE	Metz, O // Metz, S
Contemporary management of VBAC	Metz, T D // Scott, J R
Labor induction post-term with 25 micrograms vs. 50 micrograms of intravaginal misoprostol	Meydanli, M M // Çalişkan, E // Burak, F // Narin, M A // Atmaca, R
Place of routine amnioscopy in the screening of fetal distress | OPPORTUNITE DE L'AMNIOSCOPIE DE ROUTINE DANS LE DEPISTAGE DE LA SOUFFRANCE FOETALE	Meyer, S // Grandi, P De // Bossart, H
Terminal myelocystocele: Important differential diagnosis in the prenatal assessment of spina bifida	Meyer, S H // Morris, G F // Pretorius, D H // James, H E
THE INFLUENCE OF STIMULUS INTENSITY AND REPETITION ON THE MEAN EVOKED HEART RATE RESPONSE	Meyers, W J
Anesthesia in pregnant patients for nonobstetric surgery	Mhuireachtaigh, R Ní // O'Gorman, D A
Tissue pO2 and fetal heart activity during induction of labor with oxytocin | Tkanevoe pO2 i serdechnaia deiate'lnos't ploda priaktivatsii rodovykh sil oksitotsinom	Miasnikova, I G // Evdochenko, I I // Bykova, G F // Kurtsev, M A // Solomatina, A A
Characteristics of the cardiac activity in hypoxia of a fetus born in the breech presentation (a cardiac monitoring observation) | Osobennosti serdechnoǐ deiatel'nosti pri gipoksii ploda, rozhdaiushchegosia v tazovom predlezhanii (kardiomonitornoe nabliudenie)	Miasnikova, I G // Solomatina, A A // Gasparian, N D
Evaluation of cardiac function in fetus in the first trimester of pregnancy	Michalkiewicz, W // Glyda, A // Skrzypczak, J
Variable pulse density for reducing energy load in long-term Doppler monitoring	Michel, E // Zernikow, B // Jorch, G
Giant congenital cervical teratoma: Case report and review about therapeutic options | Teratoma cervical congênito gigante: Relato de caso e revisão quanto às opções terapêuticas	Miele, C F // Metolina, C // Guinsburg, R
Prolapse of the umbilical cord: A study of 69 cases	Migliorini, G D // Pepperell, R J
Clinical aspects of early-stage neurological forms of Gaucher disease	Mignot, C
The effect of fetal movement counting on maternal attachment to fetus	Mikhail, M S // Freda, M C // Merkatz, R B // Polizzotto, R // Mazloom, E // Merkatz, I R
Breech presentation terminated by cesarean section | Porodaj zatkom zavrsen carskim rezom	Milasinović, L // Bregun-Dragić, N // Nikolić, L // Radeka, G
Risks for neonates born in the breech presentation | Rizik za novorodence u porodaju zatkom	Milasinović, L // Nikolić, L // Kuzmancev, O // Vuleta, P // Radeka, G
Surface-induced cell signaling events control actin rearrangements and motility	Miller, I S // Lynch, I // Dowling, D // Dawson, K A // Gallagher, W M
10th Annual National Conference on Fetal Monitoring 2009	Miller, L A
Maternal pulse pressure at admission is a risk factor for fetal heart rate changes after initial dosing of a labor epidural: A retrospective cohort study	Miller, N R // Cypher, R L // Nielsen, P E // Foglia, L M
Sonographic fetal asymmetry predicts shoulder dystocia	Miller, R S // Devine, P C // Johnson, E B
Obstetrical activity in the maternity hospital of Sfax in the years between 1976 and 1978 concerning 20,000 labours | ACTIVITE DE LA MATERNITE DE SFAX DE 1976 A 1978. A PROPOS DE 20000 ACCOUCHEMENTS	Milliez, J // Ghorbel, A // Rekik, S
Maternal risk factors for the neonatal hypoxic-ischemic encephalopathy. Preliminary results	Milulescu, A // Vladareanu, S // Filipescu, A // Mureanu, N // Vladareanu, R
Favorable outcome in a pregnancy with complete fetal heart block and severe bradycardia	Minassian, V A // Jazayeri, A
Medical informatics - A catalyst for operating room transformation	Minear, M N // Sutherland, J
Subarachnoid hemorrhage secondary to ruptured cerebral aneurysm in pregnancy	Minielly, R // Yuzpe, A A // Drake, C G
The rising cesarean section rate: Can It safely be reversed?	Minkoff, H L // Schwarz, R H
MLA: Current projects at the center for advanced mineral and metallurgical processing	Miranda, P // Seal, T
The effect of intermittent maternal fasting on computerized fetal heart tracing	Mirghani, H M // Weerasinghe, S // Al-Awar, S // Abdulla, L // Ezimokhai, M
Perinatal anterior cerebral artery Doppler flow indexes: Methods and preliminary results	Mirro, R // Gonzalez, A
The practice of obstetrics by army family physicians	Miser, W F // Blount, B W // Schirner, W A // Weightman, G W // Maness, D L
Shoulder dystocia in Livno maternity hospital in the postwar period from 1995-2000 | Distocija ramena u rodilištu Livno u periodu poraća 1995.-2000	Mišić, Ž // Krezo, S // Mamić, I // Karelović, D // Baranik, J // Bačić, B // Bošnjak, T
Emergency cesarean section in a patient with achondroplasia: An anesthetic diliemma	Mitra, S // Dey, N // Gomber, K K
Emergency cesarean section in a parturient with influenza virus infection: Anesthetic management	Miyashita, K // Kaneko, T // Sano, S // Takayama, W // Mori, Y // Kobayashi, Y
Significance of doppler ultrasound examination in successful termination of pregnancy with arterial hypertension in the course of chronic proliferative glomerulonephritis | Znaczenie badania dopplerowskiego w pomyślnym zakończeniu ciazy z ciezkim nadciśnieniem tetniczym w przebiegu glomerulonephritis proliferativa chronica	Mizgiert, W // Torbé, A // Jr., A Głaz // Zebiełowicz, D // Czajka, R
Tachycardia-induced cardiomyopathy after functional closure of the foramen ovale in a fetus	Mlczoch, E // Salzer-Muhar, U // Ulm, B // Marx, M
Fetal cardiology. Diagnosis, counseling and therapy | Fetale Kardiologie-Diagnostik, Beratung und Therapie	Mlczoch, L // Jowett, V // Michel-Behnke, I // Salzer-Muhar, U
An unusual complication of fetal blood sampling during labor	Modanlou, H D // Linzey, E Michael
Obstetric Profile of Primi Teenage and Non-teenage mothers: A comparative study from Maharashtra, India	Mohite, R V // Ganganhalli, P // Mohite, V R // Tondare, M B // Kumbhar, S M
Caesarean section rates in teaching hospitals of Tehran: 1999-2003	Moini, A // Riazi, K // Ebrahim, A // Ostovan, N
Cesarean section: Current trends and perspectives Symposium on difficult labor and delivery	Monheit, A G // Resnik, R
Our experience with peridural anesthesia in obstetrics (500 cases) | NOTRE EXPERIENCE DE L'ANESTHESIE PERIDURALE EN OBSTETRIQUE. A PROPOS DES 500 PREMIERES OBSERVATIONS	Monnier, J C // Boulogne, M // Lanciaux, B
Increased risk in the elderly parturient	Montan, S
Nursing Care of the Pregnant Woman with Diabetes Mellitus	MOORE, D S // BINGHAM, P R // KEESLING, O
Assessment of body composition in pregnant women at term | Avaliação da composição corporal em gestantes de termo	Morais, A A // Tavares, G M // Pezzin, A C // Moana, A A // Galvão, H P // Faintuch, J
Incidence and indication for cesarean section at the Central Military Hospital of Mexico | Frecuencia e indicaciones de la cesárea en el Hospital Central Militar	Morales, A S Olivares // Ramirez, J A Santiago // Ramirez, P Cortes
A polymorphism in the MSH3 mismatch repair gene is associated with the levels of somatic instability of the expanded CTG repeat in the blood DNA of myotonic dystrophy type 1 patients	Morales, F // Vásquez, M // Santamaría, C // Cuenca, P // Corrales, E // Monckton, D G
Obstetric management and intraventricular hemorrhage in very-low-birth-weight infants	Morales, W J // Koerten, J
Oxytocin augmentation in arrest disorders in the presence of thick meconium: Influence on neonatal outcome	Morel, M.-I.G. // Anyaegbunam, A M // Mikhail, M S // Legorreta, A // Whitty, J E
Fetal scalp pH: Practical value during labour | pH au scalp fœtal : intérêt pratique en salle de naissance	Morel, O // Richard, F // Thiébaugeorges, O // Malartic, C // Clément, D // Akerman, G // Barranger, E
Implementing uncertainty-based prognostic structures in NST-EXPERT	Moret-Bonillo, Vicente // Alonso-Betanzos, Amparo // Devoe, Lawrence D // Searle, John R
Impact of obstetric interventions on condition at birth in extremely preterm babies: Evidence from a national cohort study	Morgan, A S // Marlow, N // Draper, E S // Alfirević, Z // Hennessy, E M // Costeloe, K
Amnioinfusion for meconium staining reduced the risk of meconium aspiration syndrome	Morris, J
External cephalic version of the breech presentation under tocolysis	Morrison, J C // Myatt, R E // Jr., J N Martin // Meeks, G R // Martin, R W // Bucovaz, E T // Wiser, W L
Cognitive function after intrauterine growth restriction and very preterm birth	Morsing, E // Åsard, M // Ley, D // Stjernqvist, K // Maršál, K
Primary aldosteronism and pregnancy	Morton, A
Molecular genetics of spinocerebellar ataxia type 8 (SCA8)	Mosemiller, A K // Dalton, J C // Day, J W // Ranum, L P W
Mode of delivery in spontaneous preterm birth | Mode d'accouchement en cas de prématurité spontanée	Mottet, N // Riethmuller, D
Structural basis for inhibition of mammalian adenylyl cyclase by calcium	Mou, T.-C. // Masada, N // Cooper, D M F // Sprang, S R
Lethal Fetal and Early Neonatal Presentation of Adenylosuccinate Lyase Deficiency: Observation of 6 Patients in 4 Families	Mouchegh, K // Zikánová, M // Hoffmann, G F // Kretzschmar, B // Kühn, T // Mildenberger, E // Stoltenburg-Didinger, G // Krijt, J // Dvořáková, L // Honzík, T // Zeman, J // Kmoch, S // Rossi, R
The fate of resuscitated infants. Experience in an African teaching hospital maternity unit | DEVENIR DES ENFANTS REANIMES. EXPERIENCE D'UNE MATERNITE UNIVERSITAIRE AFRICAINE	Mounanga, M // Mboussou, M // Essemi, M L // Zinsou, R D
Fetal growth restriction: investigation and treatment	Mousa, H A // Loughna, P
Fetal growth restriction: Investigation and treatment | Zahamowanie wewna̧trzmacicznego wzrostu płodu: Diagnostyka i leczenie	Mousa, H A // Loughna, P
Influence of exercise mode on pregnancy outcomes: ENHANCED by Mom project	Moyer, C // Livingston, J // Fang, X // May, L E
Time-to-delivery at term was shorter when misoprostol was administered vaginally compared to orally	Mozurkewich, E
Foley catheter insertion for preinduction cervical ripening was faster and more efficacious than prostaglandin e<inf>2</inf>gel	Mozurkewich, E
Contribution of Doppler ultrasound to the antenatal diagnosis of persistent right umbilical vein: Case report | Apport des Dopplers couleur et pulsé dans le diagnostic anténatal de la persistance anormale de la veine ombilicale droite: À propos d'un cas	Mubiayi, N // Goueff, F Le // Decocq, J // Delahousse, G
Lack of correlation between clinical data and growth hormone concentrations in cord blood	Muehlendahl, K E Von // Pachaly, J // Gollwitzer, M Schmidt
Further insights into diastolic dysfunction in first-trimester trisomy-21 fetuses	Mula, R // Grande, M // Bennasar, M // Crispi, F // Borobio, V // Martinez, J M // Gratacos, E // Borrell, A
Treatment and prevention of cerebral hemorrhages in newborn babies | Tratamiento y prevencion de las hemorragias cerebrales en el recien nacido	Mulas, F // Smeyers, P // Gandía, R // Güemes, I
Predictors of fetal demise after trauma in pregnant Saudi Arabian women | Facteurs prédictifs des décès foetaux après un traumatisme chez des femmes saoudiennes enceintes	Mulhim, A S Al // Balaha, M H // Tudiver, F
Cardiotocographic changes in epidural analgesia with bupivacaine | KARDIOTOKOGRAPHISCHE VERANDERUNGEN BEI EPIDURALANALGESIE MIT BUPIVACAIN	Muller-Holve, W // Martin, K
Tocolysis for external version of breech presentation close to term (authors transl) | Die anwendung der tokolyse bei der äusseren wendung der beckenendlage in terminnähe	Müller-Holve, W // Saling, E
Prenatal sonographic findings of a large fetal cardiac fibroma	Munoz, H // Sherer, D M // Romero, R // Sanchez, J // Hernandez, I // Diaz, C
Prader-Willi syndrome. Presentation of a case | Síndrome de Prader-Willi. A propósito de un caso	Muñoz-Domingo, E // Montilla-Pérez, M // Muñoz-Lomas, F // Vaquero, C Jiménez
Measurement of fontanel pressure in term and preterm newborns | MESURE DE LA PRESSION DE LA FONTANELLE CHEZ LE NOUVEAU-NE A TERME ET LE PREMATURE	Murat, I // Moriette, G // Gamarra, E De // Relier, J P
Antepartum evaluation of the pre-ejection period of the fetal cardiac cycle	Murata, Y // Jr., C B Martin // Ikenoue, T // Lu, P S
Mitral valve replacement in pregnancy: A successful strategy for fetal survival	Muretti, M // Torre, T M // Mauri, R // Trunfio, R // Moschovitis, G // Siclari, F
Mortality and morbidity associated with early-onset preeclampsia	Murphy, D J // Stirrat, G M
Fetal distress	Murray, G
Highly unstable sequence interruptions of the CTG repeat in the myotonic dystrophy gene	Musova, Z // Mazanec, R // Krepelova, A // Ehler, E // Vales, J // Jaklova, R // Prochazka, T // Koukal, P // Marikova, T // Kraus, J // Havlovicova, M // Sedlacek, Z
Clinical obstetrics and perinatal mortality during a period of 13 years | KLINISCHE GEBURTSHILFE UND PERINATALE STERBLICHKEIT. BERICHT UBER EINEN ZEITRAUM VON 13 JAHREN	Muth, H // Lehmann, H
Postmaturity and fetal macrosomia in Jos, Nigeria	Mutihir, J T // Ujah, I A O
A retrospective evaulation of cesaerean section rates performed between 2009-2012 in our clinic: Can the increase in C-section rates be overcome? | Klinigimiz 2009-2012 yillari arasinda saptanan sezaryen oranlari: Sezaryen oranlarindaki artis kaçinilmaz mi?	Mutlu, I // Mutlu, M F // Demir, A // Efetürk, T // Kiseli, M
The impact of a new strict obstetrical strategy on maternal mortality and obstetrical results | L'impact d'une nouvelle stratégie obstétricale stricte sur la mortalité maternelle et les resultats obstétricaux	Muylder, X de // Thiery, M
New method for measuring lag time between human uterine contraction and the effect on fetal heart rate	Myers, G G // Krapohl, A J // Peterson, R D // Caldeyro-Barcia, R
The incidence of the jarisch-herxheimer reaction and fetal monitoring changes in pregnant patients receiving syphilotherapy	Myles, T D // Elam, G // Parft-Hwang, E // Xgityen, T
The usage of the personal insulin pump for treatment of a 7 week infant with neonatal diabetes mellitus | Zastosowanie osobistej pompy insulinowej u 7-tygodniowego niemewlȩcia z cukrzyca̧ noworodkowa̧	Myśliwiec, M // Bakerska, A // Bautembach-Minkowska, J // Malecki, M T // Nazim, J
The relationship between the Bishops score at admission and deliver outcomes in nulliparous women in 29 Bahman hospital, Tabriz	Naghizadeh, S // Kazemi, A F // Hemmatzadeh, S // Ebrahimpour, M
Effect on the foetus of prolonged pregnancy	Nagpal, V S
Is Fear of External Cephalic Version Well-founded? | Jsou obavy z obratu zevními hmaty oprávněné?	Nagy, J // Nyklová, E
Systemic lupus erythematosus (SLE), antiphospholipid syndrome (APS) and pregnancy | Systemás lupus erythematosus, antiphospholipid syndroma és a terhesség	Nagy, P
Clinical significance of subchorionic and retroplacental hematomas detected in the first trimester of pregnancy | A subchorialis és retroplacentaris haematomák szülészeti következményei	Nagy, S // Bush, M // Stone, J // Lapinski, R // Gardó, S
Open mitral commissurotomy in pregnancy: A case report	Nagy, Z // Aranyosi, J // Komáromy, B // Péterffy, Á
An audit of increasing cesarean section rate in primigravidas	Naheed, I // Malik, S S // Akhtar, M // Khatri, N // Majeed, T
Factors determining route of delivery following one caesarean section	Najmi, R Shaheen
An audit of caesarean sections carried out in a tertiary care maternity unit	Najmi, R S
Is There an Association Between Fetal Scalp Electrode Application and Early-Onset Neonatal Sepsis in Term and Late Preterm Pregnancies? A Case-Control Study	Nakatsuka, N // Jain, V // Aziz, K // Verity, R // Kumar, M
Long-term continuous subcutaneous insulin infusion therapy in diabetics	Namba, M // Toyoshima, H // Hanafusa, T // Fukumoto, Y // Sumi, S // Shimizu, T // Fujino, H // Chiao, S // Nonaka, K // Tarui, S // Shimizu, K // Sakakibara, S // Mori, H // Sasaki, S // Kurachi, K
cAMP-regulated protein lysine acetylases in mycobacteria	Nambi, S // Basu, N // Visweswariah, S S
Severe preeclampsia remote from term: Labor induction or elective cesarean delivery?	Nassar, A H // Adra, A M // Chakhtoura, N // Gomez-Marin, O // Beydoun, S
Systematic review of adverse outcomes of external cephalic version and persisting breech presentation at term	Nassar, N // Roberts, C L // Barratt, A // Bell, J C // Olive, E C // Peat, B
Multicenter investigation of caesarean section in Lombardy, 1993	Natale, N // Donisi, B // Repetti, F // Garsia, S A // Natale, A
Intraoperative fetal monitoring: The fetus as a target organ	Navarro-Vargas, J R // Fuentes, S M Romero
Prevention of hypoxic ischaemic encephalopathy	Navti, O // Konje, J
Use of three-dimensional ultrasonography for prenatal diagnosis of ambiguous genitalia	Naylor, C S // Carlson, D E // T., Jr. Santulli // Platt, L D
Clinical predictors of conduction disease progression in type I myotonic muscular dystrophy	Nazarian, S // Wagner, K R // Caffo, B S // Tomaselli, G F
Intrahepatic cholestasis of pregnancy: An unpredictable disorder | Intrahepatische zwangerschapscholestase: een onvoorspelbare aandoening	Nderlita, M // Verjans, M // Verbeek, M
The weight of the cortical inflow against medullary reflexes as enlightened by spectral analysis of HR and SP waves	Negoescu, R M // Csiki, I E
Uncertain value of electronic fetal monitoring in predicting cerebral palsy	Nelson, K B // Dambrosia, J M // Ting, T Y // Grether, J K
Intrapartum fetal heart rate changes during baseline T/QRS rise events in acidotic fetuses | Variaţia frecvenţei cardiace fetale intrapartum asociatǎ creşterii liniei de bazǎ a T/QRS la fetuşii cu acidozǎ	Nemescu, D // Onofriescu, M
Effect of Magnesium Sulphate on Fetal Heart Rate Parameters: A Systematic Review	Nensi, A // Silva, D A De // Dadelszen, P von // Sawchuck, D // Synnes, A R // Crane, J // Magee, L A // Magee, L // Synnes, A // Ansermino, M // Brant, R // Joseph, K S // Liston, R // Allen, V // Audibert, F // Bujold, E // Piedboeuf, B // Walker, M // Whittle, W // Young, C
Cardiotocography analysis during the BL67 acupoint stimulus for breech presentation | Osservazioni cardiotocografiche durante il rivolgimento fetale tramite stimolazioni dell'agopunto BL67	Neri, I // Ternelli, G // Facchinetti, F // Volpe, A
Postmature pregnancy—clinical obstetric aspects	Nesbitt, R E L
First presentation of a tuberculoid leprosy in pregnancy guidelines for diagnosis and treatment | Erstmanifestation einer tuberkuloiden lepra in der schwangerschaft: Leitlinien zur diagnostik und therapie	Neuer, A // Spang, E // Sticht-Groh, V
Trauma in pregnancy, what if...?	Neufeld, J D G
Thirty years of fetal and neonatal physiologic measurements: Have they made a difference?	Neuman, M R
C-Section Prevalence among Obese Mothers and Neonatal Hypoglycemia: A Cohort Analysis of the Department of Gynecology and Obstetrics of the University of Lübeck	Neumann, K // Indorf, I // Härtel, C // Cirkel, C // Rody, A // Beyer, D A
Anti-MuSK-positive myasthenia gravis diagnosed during pregnancy: New challenges for an old disease?	Neves, A R // Monteiro, P // Matos, A // Silva, I S
The possible role of high estriol levels in pregnancy	Neves-e-Castro, M
Neonatal course and outcome of twins from reduced multifetal pregnancy versus non-reduced twins	Nevo, O // Avisar, E // Tamir, A // Coffler, M S // Sujov, P // Makhoul, I R
Multiple-dose pge2 cervical ripening on an outpatient basis: safety and efficacy	Newman, M // Newman, R
Vaginal birth after two previous caesarean deliveries in a patient with uterus didelphys and an interuterine septal defect	Ng'Ang'A, N // Ratzersdorfer, J // Abdelhak, Y
Risk factors of pneumothorax during the first 24 hours of life	Ngerncham, S // Kittiratsatcha, P // Pacharn, P
Contribution of obstetrical Doppler ultrasound in the fight against maternal and fetal complications of childbirth in workroom | L'échographie-Doppler obstétricale dans la lutte contre les complications materno-fœtales de l'accouchement en salle de travail	N'goan-Domoua, A.-M. // Kouamé, N // Kouamé-Koutouan, A // Anet-Koua, S // Lia, W.-A. // N'gbesso, R.-D. // Kéita, A.-K.
Clinical characteristics of early-onset pre-eclampsia in singleton versus multiple pregnancies	Ni, Y // Cheng, W
Neonatal consequences of preterm premature rupture of membrane (PPROM) at 24-34 WG: 118 Singleton pregnancies | Conséquences néonatales de la rupture prématurée des membranes entre 24 et 34 semaines d'aménorrhée: À propos de 118 grossesses uniques	Nicaise, C // Gire, C // Fagianelli, P // Debriere, R // Thomachot, L // D'Ercole, C // Boubli, L
Biochemical monitoring in labor: Scalp pH or maternal-fetal acid base balance | SORVEGLIANZA BIOCHIMICA DEL FETO IN TRAVAGLIO DI PARTO: pH ATTUALE O EQUILIBRIO ACIDO-BASE MATERNO E FETALE?	Nicolini, U // Ferrazzi, E // Molla, R // Spreafico, A // Pardi, G // Guercilena, S
Sinusoidal rhythm caused by fetal hemorrhage during fetoscopy	Nicolini, U // Hertogs, K // Rodeck, C H
Treatment of acute myeloid leukemia during the second and third trimesters of pregnancy	Niedermeier, D M // Frei-Lahr, D A // Hall, P D
Intrauterine growth retardation: Fluctuation of fetal pH measured between beginning and at the completion of labor	Nieto, A // Valenzuela, P // Matorras, R
Changes in the fetoplacental system in threatened abortion | Izmenenie feto-platsentarnoǐ sistemy pri ugroze nedonashivaniia beremennosti	Nikiforovskii, N K // Stepan'kova, E A // Petrova, V N
Clinical evaluation of management of pelvic labour	Niklinski, W // Skotnicki, M // Mikolajewski, T
Fetal heart rate pattern and umbilical cord nucleated erythrocyte count: A cross-sectional study	Niroomanesh, Sh. // Mohebi, M
Differences of Fetal Heart Rate Patterns between Cephalic and Breech Presentation in Induced Labor	Nishijima, M // Tatsumi, H // Amano, K // Ozaki, S // Shimada, N // Arai, M // Osanai, K
Fetal responses to intra-amniotic endotoxin in sheep	Nitsos, I // Moss, T J M // Cock, M L // Harding, R // Newnham, J P
Uterine rupture in a primigravid patient with an unscarred bicornuate uterus at term	Nitzsche, B // Dwiggins, M // Catt, S
Perinatal malpractice. Risks and prevention	Nocon, J J // Coolman, D A
Measurement characteristics of the ultrasound heart rate monitor	Noguchi, Yasuaki // Mamune, Hideyuki // Sugimoto, Suguru // Yoshida, Jun // Sasa, Hidenori // Kobayashi, Hisaaki // Kobayashi, Mitsunao
Measurement accuracy of ultrasound heart rate monitor	Noguchi, Yasuaki // Sugimoto, Suguru // Yoshida, Atsushi // Kobayashi, Hisaaki // Kobayashi, Mitsunao
Comparison of fetal heart rate patterns in the second and third trimesters of pregnancy | Comparação dos padrões da frequência cardíaca fetal no segundo e terceiro trimestres da gestação	Nomura, R M Y // Campos, C F C // Bessa, J F de // Miyadahira, S // Zugaib, M
Effects of maternal anemia on computerized cardiotocography and fetal biophysical profile | Efeitos da anemia materna na cardiotocografia computadorizada e perfil biofísico fetal	Nomura, R M Y // Gordon, M C // Fatobene, G // Igai, A M K // Zugaib, M
Fetal heart rate and umbilical artery Dopplervelocimetry between the 18th and 20th weeks of gestation in pregnancies complicated by pregestational diabetes mellitus | Freqüência cardíaca fetal e doplervelocimetria das artérias umbilicais entre a 18 a e a 20 a semana de gestação em pacientes com diabete melito pré-gestacional	Nomura, R M Y // Teshima, L K // Martins, A N // Miyadahira, S // Zugaib, M
Multimedia system design illustrating the operation of Doppler ultrasound fetal monitor in extracting cardiac information	Norani, N A Md // Mansor, W
Is grandmultiparity a significant risk factor in this new millennium?	Nordin, N M // Fen, C K // Isa, S // Symonds, E M
Six years' experience of symphysiotomy in a teaching hospital	Norman, R J
Preoxygenation for Cesarean section: A comparison of two techniques	Norris, M C // Dewan, D M
Left ventricular concentric geometry as a risk factor in gestational hypertension	Novelli, G P // Valensise, H // Vasapollo, B // Larciprete, G // Altomare, F // Pierro, G Di // Casalino, B // Galante, A // Arduini, D
Home monitoring of infants at increased risk of sudden death	Noyes, J
Manufacture of sintered tool electrodes	Nozhikov, A.Kh. // Dubrov, G L
Rising cesarean delivery rates at a tertiary care center in Thailand	Nula, M // Thinkhamrop, J // Seejorn, K // Kleebkaow, P // Kreetiyutanont, S // Wachirapakorn, J
Foetal distress in labour at the Lagos University Teaching Hospital January 1967 to December 1972	Nwaobasi, S O // Omolayole, J A // Akinla, O
Relative therapeutic efficacy of vertebral manipulation and conventional treatment in back pain management	Nwuga, V C B
Traumatic intracranial haemorrhage in firstborn infants and delivery with obstetric forceps	O’Driscoll, K // Meagher, D // MacDonald, D // Geoghegan, F
Neonatal depression and fetal heart rate patterns during labor	O’Gureck, J E // Roux, J F // Neuman, M R
A practical classification of fetal heart rate patterns	O’Gureck, J E // Roux, J F // Neuman, M R
Foetal macrosomia in Cameroon: prevalence, risk factors and complications	Obama, M T Abena // Shasha, V W // Fodjo, J // Bonongkaho, F // Mbede, J // Moyo, J Kamdom
Hypoglycaemia: A major biochemical complication in eclampsia - its risk factors and prognostic value	Obed, J Y // Dah, T // Weerashinghe, A S // Solomon, E A
The amniotomy question: examining the pros and cons of rupturing membranes	Oberg, V
Risk factors for and perinatal mortality of abruptio placentae in patients hospitalised for early onset severe pre-eclampsia - A case controlled study	Odendaal, H J // Hall, D R // Grové, D
Cardiotocography and perinatal outcome in women with and without meconium stained liquor	Odongo, B E // Ndavi, P M // Gachuno, O W // Sequeira, E
Confirmation of association between expanded CAG/CTG repeats and both schizophrenia and bipolar disorder	O'Donovan, M C // Guy, C // Craddock, N // Bowen, T // McKeon, P // Macedo, A // Maier, W // Wildenauer, D // Aschauer, H N // Sorbi, S // Feldman, E // Mynett-Johnson, L // Claffey, E // Nacmias, B // Valente, J // Dourado, A // Grassi, E // Lenzinger, E // Heiden, A M // Moorhead, S // Harrison, D // Williams, J // McGuffin, P // Owen, M J
Obstetrical factors related to nuchal cord	Ogueh, O // Al-Tarkait, A // Vallerand, D // Rouah, F // Morin, L // Benjamin, A // Usher, R
Second Stage Fetal Heart Rate Decelerations in Breech Deliveries	Ohel, G // Brjejinski, A // Linder, N // Navot, D
Fetal cardiac sympathetic activation is linked with maternal body mass index	Ojala, T // Aaltonen, J // Siira, S // Jalonen, J // Ekholm, E // Ekblad, U // Laitinen, K
A Critical Analysis of the Rates and Indications for Caesarean Section in a Developing Country	Ojo, V A // Okwerekwu, F O
Determination of abnormal delivery and difficult labor: clinical presentation and management	Okada, K
Myotonic dystrophy associated with variable circadian rhythms of serum cortisol and isolated thyrotropin deficiency	Okumura, K.-I. // Aso, Y // Tayama, K // Yoshida, N // Takiguchi, Y // Takemura, Y // Inukai, T
Crisis management during obstetric surgery | Japanees source	Okutomi, T
Pregnancy outcome following induction of labor with intravaginal misoprostol for decreased fetal movements at term	Olagbuji, B N // Ezeanochie, M C // Kubeyinje, W // Dunsin, T // Ande, A B
Seckel's syndrome	Olavarria, Alberto Sosa // Garcia, Marisol // Martinez, Maria // Pereira, Deyanira
Processing the Abdominal Fetal ECG	Oldenburg, J T // Macklin, M
Decreased fetal movements: Background, assessment, and clinical management	Olesen, A G // Svare, J A
The cesarean birth rate: Influence of hospital teaching status	Oleske, D M // Glandon, G L // Giacomelli, G J // Hohmann, S F
Cervical Foley catheter versus vaginal misoprostol for cervical ripening and induction of labor: A randomized clinical trial | Sonda de Foley cervical versus misoprostol vaginal para o preparo cervical e indução do parto: Um ensaio clínico randomizado	Oliveira, M V de Oliveira e // Oberst, P von // Leite, G K Corrêa // Aguemi, A // Kenj, G // Leme, V D de Toledo // Sass, N
Infection by cytomegalovirus in patients with neonatal cholestasis	Oliveira, N L G De // Kanawaty, F R // Costa, S C B // Hessel, G
Current status of intrapartum fetal monitoring: Cardiotocography versus cardiotocography + ST analysis of the fetal ECG	Olofsson, P
How Swedish obstetricians manage premature rupture of the membranes in preterm gestations	Olofsson, P // Rydhström, H // Sjöberg, N.-O.
Predictors of term stillbirths in an inner-city maternity hospital in Lagos, Nigeria Preventable viable stillbirths in developing countries B.O. Olusanya &amp; O.A. Solanke	Olusanya, B O // Solanke, O A
Osteopontin negatively regulates parathyroid hormone receptor signaling in osteoblasts	Ono, N // Nakashima, K // Rittling, S R // Schipani, E // Hayata, T // Soma, K // Denhardt, D T // Kronenberg, H M // Ezura, Y // Noda, M
Serum heat-stable alkaline phosphatase activity in normal pregnancy	Onwuameze, I C // Onwubere, B J // Ezeoke, A C J
Subgaleal abscess and E. coli septicemia following scalp electrode in a preterm newborn: A case report	Onyeama, C O // Srinivasan, H // Lotke, M // Vickers, D L
Perinatal course of fetal supraventricular tachycardia; case report and literature review | Het perinatale beloop van de foetale supraventriculaire tachycardie; casuïstiek en literatuur overzicht	Oort, A M Van // Busch, H J
A day in the busy obstetric unit from the anesthesiologist point of view, experience at the Cleveland Clinic; Cleveland, Ohio	Ootaki, C // Barsoum, S
The development of the uterine contractility and the fetal heart activity parameters in the course of ketamine anesthesia in delivering women	Opacki, W
Hutterite cerebro-osteo-nephrodysplasia: Autosomal recessive trait in a Lehrerleut Hutterite family from Montana	Opitz, J M // Lowry, R B // Holmes, T M // Morgan, K
The FG Syndromes (Online Mendelian Inheritance in Man 305450): Perspective in 2008	Opitz, J M // Smith, J F // Santoro, L
Paracervical block with low concentrations of local anesthetics | PARAZERVIKALBLOCK MIT NIEDRIGER KONZENTRATION VON LOKALANASTHETIKA	Opri, F // Ernst, G
Expanded CTG repeats within the DMPK 3′ UTR causes severe skeletal muscle wasting in an inducible mouse model for myotonic dystrophy	Orengo, J P // Chambon, P // Metzger, D // Mosier, D R // Snipes, G J // Cooper, T A
The pre ejection period of the fetal heart: patterns of change during labor	Organ, L W // Bernstein, A // Smith, K C // Rowe, I H
Cervical esophagogastrostomy dehiscence after gastric pull-up for type I esophageal atresia. Case report of a patient successfully treated with fibrin glue and a review of the literature. | Dehiscencia de esófago-gastroanastomosis cervical posterior a ascenso gástrico por atresia esofágica tipo I. Reporte de un caso exitoso tratado con gel de fibrina y revisión de literatura	Ortega, A López // González, J Avalos // Hernández, M I Muciño // Arceo, F Larios // Cortés, J A Saldaña // Ojeda, A González
Cesarean sections in a birth center	Osava, R H // Silva, F M Barbosa da // Tuesta, E F // Oliveira, S.M.J.V. de // Amara, M C E do
Injury patterns and health outcomes among pregnant women seeking emergency medical care in Kumasi, Ghana: Challenges and opportunities to improve care | Types de blessures et résultats pour la santé chez les femmes enceintes ayant besoin d'une prise en charge médicale d'urgence à Kumasi au Ghana: défis et opportunités relatifs à l'amélioration des soins	Osei-Ampofo, M // Flynn-O'Brien, K T // Owusu-Dabo, E // Otupiri, E // Oduro, G // Donkor, P // Mock, C // Ebel, B E
Predicting poor perinatal outcome in women who present with decreased fetal movements	O'Sullivan, O // Stephen, G // Martindale, E // Heazell, A E P
Prognosis for term breech presentations in Africa (Bobo Dioulasso, Burkina Faso) | Pronostic de l'accouchement du siège en milieu africain: Cas de la ville de Bobo Dioulasso au Burkina Faso	Ouattara, A // Somé, A D // Ouattara, H // Lankoandé, J
The management of gestational diabetes	Ovadia, C // Dixit, A
Acute effect of cigarette smoking on placental circulation - A study by carbon-monoxide measurement and Doppler assessment	Óvári, L // Aranyosi, J // Balla, G
Freestanding midwifery unit versus obstetric unit: A matched cohort study of outcomes in low-risk women	Overgaard, C // Møller, A M // Fenger-Grøn, M // Knudsen, L B // Sandall, J
First-trimester cord entanglement in monoamniotic twins	Overton, T G // Denbow, M L // Duncan, K R // Fisk, N M
Trends in utilization of obstetric care at Wesley Guild Hospital, Ilesa, Nigeria. Effects of a depressed economy	Owa, J A // Osinaike, A I // Makinde, O O
Congenital annular constricting band syndrome: Case report and a brief review of the literature | Konjenital annular konstrikte edici bant sendromu: Olgu sunumu ve literatürün kisaca gözden geçirilmesi	Özbay, K // Inanmiş, R A // Yardim, T
Arthrogryposis multiplex congenita: Case report and a brief review of the literature | Arthrogryposis multiplex congenita: Olgu sunumu ve literatürün kisaca gözden geçirilmesi	Özbay, K // Tosun, M S // Yardim, T
Intravaginal misoprostol vs. expectant management in premature rupture of membranes with low Bishop scores at term	Özden, S // Delikara, M N // Avci, A // Fiçicioglu, C
Significance for fetal outcome of poor prognostic features in fetal heart rate traces with variable decelerations	Özden, S // Demirci, F
Comparison of the intrapartum analysis of Doppler blood flow velocity waveform of the umbilical artery and fetal heart rate tracing for the prediction of perinatal outcome	Özden, S // Fiçicioǧlu, C // Güner, R // Arioǧlu, P // Oral, Ö
Higher clinical pregnancy rates from frozen-thawed blastocyst transfers compared to fresh blastocyst transfers: A retrospective matched-cohort study	Özgür, K // Berkkanoğlu, M // Bulut, H // Isikli, A // Coetzee, K
Area under the curve of temporal estrogen and progesterone measurements during assisted reproductive technology: Which hormone is the main determinant of cycle outcome?	Ozkaya, E // Kutlu, T // Yayla, C Abide // Eser, S Kayatas // Sanverdi, I // Devranoglu, B
Can fetal distress and neonatal intensive care requirement be predicted for the small for gestational age fetuses? | Gestasyonel yaşina göre ufak fetüsler i̇çin fetal distres ve yenidoǧan yoǧunbakim gereksinimi öngörülebilir mi?	Özyürek, E Ş // Cengiz, C // Kaya, T
Transcutaneous electrical nerve stimulation and labor pain	Padma, Prasanna // A., Urala
A study of obstetric cholestasis	Padmaja, M // Bhaskar, P // Kumar, G J // Seetha, R // Mahasweta, C
Population differences affect nonstress test reactivity	Paine, L L // Strobino, D M // Witter, F R // Johnson, T R
Brachial plexus injuries in neonates	Painter, M J
The development of an obstetric triage acuity tool	Paisley, K S // Wallace, R // Durant, P G
Breech presentation delivery in Slovenia | Porodaj u stavu zatkom u Sloveniji	Pajntar, M // Zupan, J
Kick-Starting Action: Canadian Women's Understanding of Fetal Movement Guidelines	Pakenham, S // Copeland, A // Farine, D
Compound presentation and their management	Palanichamy, G
Progressive conduction disturbance in myotonic dystrophy	Palazzolo, J // Trucco, E // Arce, M // Riera, A R P // Femenía, F
Increased (CTG/CAG)<inf>n</inf>lengths in myotonic dystrophy type 1 and Machado-Joseph disease genes in idiopathic azoospermia patients	Pan, H // Li, Y.-Y. // Li, T.-C. // Tsai, W.-T. // Li, S.-Y. // Hsiao, K.-M.
Introduction of microelectronics manufacturing engineering into professional education: A joint effort among industry, government and universities	Pan, K // Yang, D // Kai, Q // Zhang, K // Yang, L
Oligoamnios and Perinatal Outcome	Panda, S // Jayalakshmi, M // Kumari, G Shashi // Mahalakshmi, G // Srujan, Y // Anusha, V
Regional anaesthesia for caesarean section	Pandit, V // Plaat, F
Epidemiology of Cesarean section and birth surveillance | Epidemiologia del taglio cesareo e sistema di sorveglianza sulla natalità	Panico, M G // Romano, N // Trinchese, N // Agozzino, E
A step-by-step diagnosis of exclusion in a twin pregnancy with acute respiratory failure due to non-fatal amniotic fluid embolism: A case report	Papaioannou, V E // Dragoumanis, C // Theodorou, V // Konstantonis, D // Pneumatikos, I
Evolving management and improving outcomes of pregnancy-associated spontaneous coronary artery dissection (P-SCAD): a systematic review	Paratz, E D // Kao, C // MacIsaac, A I // Somaratne, J // Whitbourn, R
Comparison of the effectiveness of fetal pulse oximetry and fetal electrocardiogram in intrapartum risk of loss of fetal well- being | Comparación de la efectividad de la pulsioximetría y el electrocardiograma fetal en las situaciones de riesgo de pérdida de bienestar fetal	Pareja, M Valverde // Prieto, A Puertas // Badillo, M P Carrillo // Herrezuelo, I Pérez // Ventoso, F Montoya
Prophylactic amnioinfusion in pregnancies complicated by chorioamnionitis: A prospective randomized trial	Parilla, B V // McDermott, T M
Correlation between severity of lumbar spinal stenosis and lumbar epidural steroid injection	Park, C.-H. // Lee, S.-H.
Quantitative assessment of trunk muscles involvement in patients with myotonic dystrophy type 1 using a whole body muscle magnetic resonance imaging	Park, D // Park, J.-S.
Fetal heart rate parameters of anencephalic fetuses according to gestational age	Park, Y J // Kim, Y J // Hoh, J K // Park, M I
Complex and irregular heart rate dynamics in fetuses compromised by maternal anemia as a high-risk pregnancy	Park, Y.-S. // Hoh, J.-K.
Comparison of fetal heart rate patterns using nonlinear dynamics in breech versus cephalic presentation at term	Park, Y.-S. // Ryu, K.-Y. // Shim, S.-S. // Hoh, J.-K. // Park, M.-I.
Serum enzymes and bilirubin in neonates after normal or complicated delivery	Parmar, C R // Screen, K N
Maternal psychoprophylaxis and fetal monitoring | EDUCACION MATERNAL Y MONITORIZACION FETAL	Parrilla, F // Cuenca, C // Navarrete, L // Salvatierra, V
Amniotic fluid analysis as a screening test in term and post-term pregnancy | La valutazione del liquido amniotico come test di screening nella gravidanza a termine ed oltre il termine	Pasquini, L // Nasto, R // Mie, M E K // Giuliani, B // Periti, E
Various characteristics of the course of pregnancy and its outcome in women with a history of cesarean section | Nekotorye osobennosti techeniia beremennosti i ee iskhodov u zhenshchin posle kesareva secheniia	Pasynkov, M A
Isolated non-hereditary angioneurotic oedema of uvula (Quincke's disease) in an adolescent	Patel, R V // Cho, C // Medd, C // Cresswell, J
Maternal anemia and fetal outcome. Authors's experience | Anemia materna ed outcome fetale. Nostra esperienza	Paternoster, D // Maggino, T // Laureti, E // Moro, B
Presentation and prolapse of the umbilical cord. Analysis of 71 cases	Pathak, U N
Factors influencing nonstress test results in multiple gestations	Patkos, P // Boucher, M // Broussard, P M // Phelan, J P // Platt, L D
Spontaneous vaginal delivery	Patterson, D A // Winslow, M // Matus, C D
Obstetric and Neonatal Outcome in Fetuses with Absent End-Diastolic Velocities of the Umbilical Artery: A Case-Controlled Study	Pattinson, R C // Hope, P // Imhoff, R // Manning, N // Mannion, V // Redman, C W G
Childbirth preparation and outcomes of labor and delivery in primiparous women	Patton, L L // English, E C // Hambleton, J D
The evaluation of antepartum fetal well-being using the nonstress test	Paul, R H
Obstetric factors influencing outcome in infants weighing from 1,001 to 1,500 grams	Paul, R H // Koh, K S // Monfared, A H
Trial of labor in the patient with a prior cesarean birth	Paul, R H // Phelan, J P // Yeh, S.-y.
Analysis of 10,000 cases of females during labor followed up by the modified Friedmann partogram | UNE ANALYSE DE 10.000 CAS DE FEMMES EN TRAVAIL SUIVIES PAR LA PARTOGRAMME MODIFIE DE FRIEDMAN	Pauls, F
Listeria infection in pregnancy | LISTERIOSE-INFEKTION IN DER SCHWANGERSCHAFT	Paulussen, F // Niesen, M
A behavioural appraoch towards coping with the anxieties of the pregnant women | DIE ANGST DER SCHWANGEREN - VERHALTENSTHERAPEUTISCHE ANSATZE ZU IHRER BEWALTIGUNG	Pavelka, R // Ringler, M // Loziczky, G
Physical and biological correlates of virus dynamics in the southern Beaufort Sea and Amundsen Gulf	Payet, J P // Suttle, C A
Variables associated with meconium aspiration syndrome in labors with thick meconium	Paz, Y // Solt, I // Zimmer, E Z
Antepartal CTG in intrauteral growth retardation and toxoplasmo infection | Das antepartuale CTG bei intrauteriner wachstumsretardierung und toxoplasmoseinfektion	Pedain, C // Herrero, J // Künzel, W
How obstetricians manage the problem of preterm delivery with special reference to the preterm breech	PENN, Z J // STEER, P J
Survey of the frequency of routine diagnostic tests in term pregnancies | Studio sulla frequenza con cui vengono eseguiti gli accertamenti diagnostici routinari in gravide a termine	Pepe, F // Pepe, P // Rotolo, N // Pistritto, M // Scifo, M // Calì, V // Lorenzo, R Di // Garozzo, G
Increased incidence of adverse perinatal outcome with low maternal blood viscosity in preeclampsia	Pepple, D J // Mullings, A M // Reid, H L
Dysregulation and cellular mislocalization of specific miRNAs in myotonic dystrophy type 1	Perbellini, R // Greco, S // Sarra-Ferraris, G // Cardani, R // Capogrossi, M C // Meola, G // Martelli, F
Surgery in the obese pregnant patient	Pereira, L
Pathological fetal heart rate recordings during breech delivery: Relation with acid-base balance and the Apgar score at birth | Registros patologicos de frecuencia cardiaca fetal durante el parto de nalgas: Relacion con el equilibrio acido-base y test de Apgar al nacimiento	Perez, G // Gomez, R // Garcia, A // Boldo, A // Bellver, J // Cervera, J // Abad, A // Maiques, V
Cerebrospinal fluid biomarkers of neurodegeneration in patients with juvenile and classic myotonic dystrophy type 1	Peric, S // Mandic-Stojmenovic, G // Markovic, I // Stefanova, E // Ilic, V // Parojcic, A // Misirlic-Dencic, S // Ostojic, M // Rakocevic-Stojanovic, V // Kostic, V
External version in the breech presentation: a review of the literature and our experience | Il rivolgimento per manovre esterne nella presentazione podalica: revisione della letteratura e nostra esperienza	Periti, E // Nannini, R
Sudden fetal death in labor. The significance of antecedent monitoring characteristics and clinical circumstances	Perkins, R P
Progress of labour and neonatal morbidity in primigravid breech birth | Der Geburtsverlauf und die neonatale Morbiditat bei Erstgebarenden mit Beckenendlage	Perl, F M // Friederichs-Vieten, W // Klöck, F.-K.
Maternal fever and neonatal depression: Preliminary observations	Perlman, J M
Reversing the upward trend in the cesarean section rate	Peter, J // Amir, W // Eitan, P
The short-term effect of smoking on fetal ECG	Péterfi, I // Kellényi, L // Péterfi, L // Szilágyi, A
Fast track PSD permitting of the BPU nearman creek CTG	Petermann, B // Deitz, C
Outcomes of Planned Out-of-Hospital and Low-Risk Hospital Births in Lower Saxony | Outcomes geplanter auβerklinischer und klinischer Low-Risk Geburten in Niedersachsen	Petersen, A // Köhler, L.-M. // Schwarz, C // Vaske, B // Gross, M M
On-line evaluation of the cardiotocogram using computer technology | Hodnocení kardiotokogramu on-line pomocí výpocetní techniky	Petránek, J // Cejka, M // Kravka, A // Kittrich, D
Complex intensive observation of the foetus state during labour	Petrikovsky, B M // Barmin, A A // Darkova, L B
Endoview project of intrapartum endoscopy	Petrikovsky, B M // Ravens, S
Preterm birth following previous cesarean section | Prijevremeni porod nakon prethodnoga carskog reza	Petrović, O
Cardiotocography and pH-measurements in prognosis of perinatal outcome | Kardiotokografija I pH-metrija U prognozi perinatalnog ishoda	Petrović, O // Sindik, N // Ć, M Mari // Ć, V Mahulja-Stamenkovi
Does the rate of cesarean sections influence the perinatal mortality (Clinical Hospital Centre Rijeka - Year 2004) | Utječe li učestalost carskog reza na perinatalni mortalitet (KBC Rijeka - 2004. godina)	Petrović, O // Sindik, N // Prpić, I // Prodan, M // Haller, H
Mother's sinus tachycardia as a cause of unrecognized fetal death | Sinusna tahikardija majke kao uzrok neprepoznate fetalne smrti	Petrović, O // Sindik, N // Štimac, T // Randić, L
Peptidase activity of the fetoplacental complex in the norm and pathology	Petrushova, O P // Mikulyak, N I
Standardization of intrapartum management and impact on adverse outcomes	Pettker, C M
Obstetric Safety and Quality	Pettker, C M // Grobman, W A
The detection of fetal growth retardation by technical and biochemical methods of surveillance | DIE ERFASSUNG DER FETALEN WACHSTUMSRETARDIERUNG DURCH APPARATIVE UND BIOCHEMISCHE UBERWACHUNGSMETHODEN	Pfeiffer, K H
Gemcitabine plus carboplatin compared with carboplatin in patients with platinum-sensitive recurrent ovarian cancer: An intergroup trial of the AGO-OVAR, the NCIC CTG, and the EORTC GCG	Pfisterer, J // Plante, M // Vergote, I // Bois, A Du // Hirte, H // Lacave, A J // Wagner, U // Stähle, A // Stuart, G // Kimmig, R // Olbricht, S // Le, T // Emerich, J // Kuhn, W // Bentley, J // Jackisch, C // Lück, H.-J. // Rochon, J // Zimmermann, A H // Eisenhauer, E
Are there stil any indications for vaginal delivery in breech presentation? | RESTE-T-IL DES INDICATIONS DE VOIE BASSE DANS LA PRESENTATION DU SIEGE?	Ph., Putet Audra // G.
Perinatal observations in forty-eight neurologically impaired term infants	Phelan, J P // Ahn, M O
Reflective practice in postgraduate midwifery education	Phillips, D J // Morrow, J
Is there an association between sonographically determined occipito-transverse position in the second stage of labor and operative delivery?	Phipps, H // Hyett, J A // Graham, K // Carseldine, W J // Tooher, J // Vries, B De
Combined maternal serum inhibin A and embryonic/ fetal heart rate for the prediction of pregnancy outcome in a first-trimester threatened abortion	Phupong, V // Hanprasertpong, T
Effect of antenatal betamethasone therapy on maternal-fetal Doppler velocimetry | Effetti della somministrazione del betametasone sulla velocimetria Doppler materno fetale	Piazze, J // Vitali, S // Terracina, G M // Anceschi, M // Amici, F // Cignini, P // Cosmi, E V
Analysis of 477 anaesthetic procedures for Caesarean section. Clinical effects of variations in anaesthetic techniques | AUSWERTUNG VON 477 NARKOSEN BEI KAISERSCHNITT (1975/76). KLINISCHE AUSWIRKUNGEN NARKOSETECHNISCHER VARIATIONEN	Pichlmayr, I // Lingelbach, E
Fetal echocardiography. 1. Qualitative evaluation of anatomic structures in T-M presentation | Echokardiografia płodowa. 1. Jakościowa ocena struktur anatomicznych w prezentacji T-M	Piela, A // Kuźniar, J // Skret, A
Development of human fetal behavior: A review	Pillai, M // James, D
Three-dimensional sonographic assessment of placental volume and vascularization in pregnancies complicated by hypertensive disorders	Pimenta, E J De Almeida // Paula, C F S De // Campos, J.A.D.B. // Fox, K A // Francisco, R // Ruano, R // Zugaib, M
Fetal auscultation: some aspects of its history and evolution	Pinkerton, J H M
Critical study of basic deficiency | ETUDE CRITIQUE DU DEFICIT DE BASE	Piquard, F // Hsiung, R // Schaefer, A
Low amniotic fluid index is associated with increased risks of cesarean delivery for fetal distress and low Apgar score	Pirie, A M
Prenatal features of Pena-Shokeir sequence with atypical response to acoustic stimulation	Pittyanont, S // Jatavan, P // Suwansirikul, S // Tongsong, T
Young women in computing: Lessons learned from an educational &amp; outreach program	Pivkina, I // Pontelli, E // Jensen, R // Haebe, J
Electronic fetal monitoring in relation to cesarean section delivery, for live births and stillbirths in the U.S., 1980	Placek, P J // Keppel, K G // Taffel, S M // Liss, T L
Respiratory distress syndrome, early postnatal dexamethasone and cavitating periventricular leukomalacia | Détresse respiratoire, corticothérapie postnatale précoce et leucomalacie périventriculaire	Pladys, P // Magagi, J // Beuchée, A // Berre, A Le // Branger, B // Bétrémieux, P
Vacuum extraction use in a community hospital setting	Plauché, W C
Fetal heart rate monitoring on the operating table immediately before delivery by cesarean section	Pluta, M // Dudenhausen, J W // Gesche, J // Saling, E
External version of the foetus from breech presentation in patients who have undergone a previous abdominal caesarean section | DIE AUSZERE WENDUNG DES FETEN AUS BECKENENDLAGE BEI PATIENTINNEN MIT ZUSTAND NACH ABDOMINALER SCHITTENTBINDUNG	Pluta, M // Giffei, J M // Saling, E
Oropharyngeal suctioning in neonates immediately after delivery: Influence on cerebral and peripheral tissue oxygenation	Pocivalnik, M // Urlesberger, B // Ziehenberger, E // Binder, C // Schwaberger, B // Schmölzer, G M // Avian, A // Pichler, G
Some medical and other risk factors for current cesarean section in a Jakarta hospital	Poedjiningsih, E // Basuki, B // Supardi, A W
A comparison between adolescent and adult women on prenatal anxiety and self-confidence	Pond, E F // Kemp, V H
Is a wider use of caesarean section during the past ten years justified? | L'EXTENSION DES INDICATIONS DE LA CESARIENNE AU COURS DES DIX DERNIERES ANNEES EST-ELLE JUSTIFIEE?	Pontonnier, A // Berland, M // Daudet, M
Evaluation of the vacuum extractor used in the second stage of labor	Porapakkham, S
Experience with a new monitoring method during labour and delivery. The fetal EKG »STAN«	Porath, M // Luttkus, A K // Dudenhausen, J W
Management of pelvic labour in at term pregnancy in own material	Poreba, R // Cekanski, A // Michalski, B // Kolny, L
Clinical value of the pelvic delivery prognosis chart | Wartość kliniczna karty prognozy porodu miednicowego	Poreba, R // Michalski, B // Ulman, J // Kolny, L
[truncated: 7,325 more rows]

## Sheet: Included studies
Miller 2013	8942453	A collaborative interdisciplinary approach to electronic fetal monitoring. J Perinat Neonatal Nurs 2013; 27: 126– 32.
Wilson 2000	8942692	A comparison of performance by medical and midwifery students in multiprofessional teaching. Med Educ 2000; 34: 744– 6.
Guild 1994	8942705	A comprehensive fetal monitoring program for nursing practice and education. J Obstet Gynecol Neonatal Nurs 1994; 23: 34– 41.
Pettker 2011	8938513	A comprehensive obstetrics patient safety program improves safety climate and culture. Obstet Gynecol Surv 2011; 66: 346– 7.
Simpson 2009	8941297	A comprehensive perinatal patient safety program to reduce preventable adverse outcomes and costs of liability claims. Jt Comm J Qual Patient Saf 2009; 35: 565– 74.
Ren 2017	8935302	A Curriculum Using Simulation Models to Teach Gynecology and Obstetrics to Trainees. Chin Med J (Engl); 2017; 130: 997– 1000.
Devane 2006	8942694	A randomised‐controlled trial evaluating a fetal monitoring education programme. Midwifery 2006; 22: 296– 307.
Haire 1978	8940668	A statewide program to teach nurses the use of fetal monitors. J Obstet Gynecol Neonatal Nurs 1978; 7: 29– 31.
Wilson 2001	8942694	An investigation of the effectiveness of computer‐assisted learning (CAL) for medical and midwifery students. Interactive Multimedia Electronic Journal of Computer‐Enhanced Learning 2001; 3.
Carbonne 2016	8942712	Assessment of an e‐learning training program for cardiotocography analysis: a multicentre randomized study. Eur J Obstet Gynecol Reprod Biol 2016; 197: 111– 5.
Blomberg 2016	8940428	Avoiding the first cesarean section–results of structured organizational and cultural changes. Acta Obstet Gynecol Scand 2016; 95: 580– 6.
Ayres-de-Campos 2004	8942704	Can the reproducibility of fetal heart rate baseline estimation be improved? Eur J Obstet Gynecol Reprod Biol 2004; 112: 49– 54.
O'Boyle 1995	8940900	Comparing classroom learning to video learning in teaching electronic fetal monitoring concepts to registered nurses: North Carolina State University; 1995.
Wagner 2012	8941800	Comprehensive perinatal safety initiative to reduce adverse obstetric events. J Healthc Qual 2012; 34: 6– 15.
Murray 1996	8942707	Computer versus lecture: strategies for teaching fetal monitoring. J Perinatol 1996; 16: 15– 9.
Vadnais 2011	8939252	Documentation improvements following multidisciplinary educational program on electronic fetal heart rate tracings. J Matern Fetal Neonatal Med 2011; 24: 741– 4.
Draycott 2006	8941418	Does training in obstetric emergencies improve neonatal outcome? BJOG 2006; 113: 177– 82.
Rizk 2013	8935330	Effect of an interactive computer‐based simulators training program on nurses' performance regarding electronic fetal heart rate monitoring. Life Sci J 2013; 10: 2940– 8.
Fransen 2013	8934012	Effect of obstetric team training on team performance and medical technical skills: A randomised controlled trial. BJOG 2012; 119: 1387– 93.
Chandraharan 2014 (A)	8936628	Effectiveness of 'George's Intrapartum Monitoring Strategy' on operative delivery and perinatal outcomes at a teaching hospital in London: a 5 Year Experience. In: Z BenRafael editor; 2014). 18th World Congress On Controversies in Obstetrics Gynaecology and Infertility, p. 233‐ 7.
Trepannier 1996	8942690	Evaluation of a fetal monitoring education program. J Obstet Gynecol Neonatal Nurs 1996; 25: 137– 44.
Catanzarite 1987	8942700	FMTUTOR: a computer‐aided instructional system for teaching fetal monitor interpretation. Am J Obstet Gynecol 1987; 156: 1045– 8.
Byford 2014	8941656	Has the incidence of hypoxic ischaemic encephalopathy in Queensland been reduced with improved education in fetal surveillance monitoring? Aust N Z J Obstet Gynaecol 2014; 54: 348– 53.
Parsons 2013	8938465	Here's Lookin' at You Kid! Implementation of individual fetal monitoring strip review education. J Obstet Gynecol Neonatal Nurs 2013; 42: S28.
Pettker 2009	8942699	Impact of a comprehensive patient safety strategy on obstetric adverse events. Am J Obstet Gynecol 2009; 200(492): e1– 8.
Cook 2015	8941146	Imparting knowledge, skill, and confidence to rural nurses. J Obstet Gynecol Neonatal Nurs 2015; 44(s1): S33.
Goffman 2014	8940513	Improved obstetric safety through programmatic collaboration. J Healthc Risk Manag 2014; 33: 14– 22.
Govindappagari 2016	8941790	Improving interprofessional consistency in electronic fetal heart rate interpretation. Am J Perinatol 2016; 33: 808– 13.
Burke 2013	8941875	Interdisciplinary collaboration to maintain a culture of safety in a labor and delivery setting. J Perinat Neonatal Nurs 2013; 27: 113– 5.
Blix 2005	8942696	Interobserver agreements in assessing 549 labor admission tests after a standardized training program. Acta Obstet Gynecol Scand 2005; 84: 1087– 92.
Votaw 1979	8935865	Intrapartum fetal monitoring: A computer based approach to development and assessment of clinical competence. Institution of Mechanical Engineers, Conference Publications 1979; 170– 4.
Katsuragi 2015	8940547	Mechanism of reduction of newborn metabolic acidemia following application of a rule‐based 5‐category color‐coded fetal heart rate management framework. J Matern Fetal Neonatal Med 2015; 28: 1608– 13.
Brown 2017	8936518	Neonatal outcomes after introduction of a national intrapartum fetal surveillance education program: a retrospective cohort study. J Matern Fetal Neonatal Med 2017; 30: 1777– 81.
Kroushev 2009	8942708	Participant evaluation of the RANZCOG fetal surveillance education program. Aust NZJ Obstet Gynaecol 2009; 49: 268– 73.
Di Lieto 2002	8942697	Prenatal telemedicine and teledidactic networking. A report on the TOCOMAT project. Minerva Ginecol2002; 54: 447– 51.
Sibanda 2009	8941468	Prospective evaluation of a continuous monitoring and quality‐improvement system for reducing adverse neonatal outcomes. Am J Obstet Gynecol 2009; 201: 480.e1–6.
Young 2001	8942702	Reducing risk by improving standards of intrapartum fetal care. J R Soc Med 2001; 94: 226– 31.
Rehling-Anthony 2011 (A)	8940839	Reducing risk by standardizing fetal monitoring competence. J Obstet Gynecol Neonatal Nurs 2011; 40: S69– 70.
Wijemanne 2016 (A)	8939395	Role of intensive physiology‐based CTG training and mandatory competency testing to reduce the impact of the 'Human WORM' on poor perinatal outcomes. BJOG 2016; 123: 198.
Wilson 1998	8941373	Teacher versus the computer for instruction: a study. Br J Midwifery 1998; 6: 655– 8.
Mahley 1999	8942691	Teaching nursing students to critically evaluate electronic fetal monitor tracings. J Obstet Gynecol Neonatal Nurs 1999; 28: 237– 40.
Beckley 2000	8942695	The development and evaluation of a computer‐assisted teaching programme for intrapartum fetal monitoring. BJOG 2000; 107: 1138– 44
Cooke 2010	8936730	The development and initiation of the NSW Department of Health interprofessional fetal welfare obstetric emergency neonatal resuscitation training project. Aust N Z J Obstet Gynaecol 2010; 50: 334– 9.
Kinnick 1990	8942703	The effect of concept teaching in preparing nursing students for clinical practice. J Nurs Educ 1990; 29: 362– 6.
Evans 1998	8941375	The effect on retention of an intellectual skill when an analogy is included in a written self‐instructional lesson (nurses' training). Effect on retention of an intellectual skill when an analogy is included in a written self‐instructional lesson: University of North Carolina at Chapel Hill; 1998.
Milde-Luthander 2012	8940693	The impact of a computer assisted learning programme on the ability to interpret cardiotochography. A before and after study. Sex Reprod Healthc 2012; 3: 37– 41.
Ting 2017	8940723	The impact of situation‐background‐assessment‐recommendation (SBAR) on safety attitudes in the obstetrics department. Taiwan J Obstet Gynecol2017; 56: 171– 4.
Stohl 2016	8941519	Training residents to be factually accurate and articulate: A case study using foetal heart rate monitoring nomenclature. J Obstet Gynecol 2016; 36: 954– 6.
Keegan 2016	8940708	Use of a mobile device simulation as a preclass active learning exercise. J Nurs Educ 2016; 55: 56– 9.
Davis 2010	8940968	Using peer review to measure competence in fetal heart monitoring practice. JOGNN: Journal of Obstetric, Gynecologic & Neonatal. Nursing2010; 39: S53– S54.

## Sheet: Missed studies
Catanzarite 1987
Parsons 2013
Rehling-Anthony 2011
Govindappagari 2016
Wagner 2012
Byford 2014
Sibanda 2009
Ren 2017

## Sheet: Core team Possibly relevant
Title	Author
Electronic fetal monitoring competency--to validate or not to validate: the opinions of experts.	Afriat, C I // Simpson, K R // Chez, B F // Miller, L A
REAL-TIME FETAL ECG-MONITORING BASED ON A PERSONAL-COMPUTER USING CORRELATION TECHNIQUE	Alaluf, A // Sadeh, D // Abboud, S // Ieee
Real time fetal ECG monitoring based on a personal computer using correlation technique	Alaluf, Alex // Sadeh, Dror // Abboud, Shimon
Direct fetal electrocardiography | Electrocardiografía fetal directa	Alatriste, V M // Lowenberg, E // Vargas, C // Patiño, E O
Some remarks concerning the fetal heart rate total dip areas	Albrecht, H // Bokelmann, J // Morgenstern, J // Schmidt, H
Attitudes towards the implementation of universal umbilical artery lactate analysis in a South African district hospital.	Allanson, Emma R // Grobicki, Kate // Pattinson, Robert C // Dickinson, Jan E
An ergonomic display for maternal-fetal monitoring during labor	Alonso-Betanzos, A // Hernandez-Sande, C
NST expert: An intelligent program for NST interpretation	Alonso-Betanzos, A // Moret-Bonillo, V // Devoe, L D // Searle, J R // Boveda-Alvarez, C
On-line monitoring of fetal ECG	Alpar, H // Beksac, S // Koymen, H
Cardiotocography and ST analysis for intrapartum fetal monitoring	Amer-Wåhlin, I // Kjellmer, I // Maršál, K // Olofsson, P // Rosén, K G
Foetal ECG and STAN technology - A review	Amer-Wåhlin, I // Yli, B // Arulkumaran, S
Observer's performance and perceptual sensitivity for detecting critical patterns in static maternal-fetal heart rate images	Anderson-Montoya, B L // Scerbo, M W // Kennedy, R A // II, L A Belfore // Abuhamad, A Z // Davis, S S // Chauhan, S P
Detecting critical patterns in maternal-fetal heart rate signals	Anderson, B L // Scerbo, M W // III, L A Belfore // Abuhamad, A Z
Antepartal computer tomography - Signs of premature labor and choice of delivery time. A case study of habitual abortion | Das antepartuale CTG - Fruhgeburtszeichen und Wahl des Entbindungszeitpunktes. Fallbeispiel bei habituellem Abortsyndrom	Athanassiou, N // Künzel, W
Share with women. Fetal heart rate monitoring in labor	available]
Erratum to: Time to optimise and enforce training in interpretation of intrapartum cardiotocograph (BJOG: An International Journal of Obstetrics &amp; Gynaecology, (2016), 123, 6, (866-869), 10.1111/1471-0528.13846)	available]
Intrapartum fetal surveillance	Ayres-De-Campos, D
Can the reproducibility of fetal heart rate baseline estimation be improved?	Ayres-de-Campos, Diogo // Bernardes, João // Marsal, Karel // Nickelsen, Carsten // Makarainen, Leo // Banfield, Philip // Xavier, Pedro // Campos, Isabel
A randomised clinical trial of intrapartum fetal monitoring with computer analysis and alerts versus previously available monitoring.	Ayres-de-Campos, Diogo // Ugwumadu, Austin // Banfield, Philip // Lynch, Pauline // Amin, Pina // Horwell, David // Costa, Antonia // Santos, Cristina // Bernardes, Joao // Rosen, Karl
A model for educational simulation of the evolution of uterine contractions during labor.	Bastos, Luisa Ferreira // van Meurs, Willem // Ayres-de-Campos, Diogo
Termination of labor and modern methods of fetal monitoring | DIE BEENDIGUNG DER GEBURT UNTER DEN MODERNEN METHODEN DER INTRANATALEN INTENSIVUBERWACHUNG	Bayer, H // Issel, E P
Failure to Rescue as a Process Measure to Evaluate Fetal Safety During Labor	Beaulieu DNP, NNP-BC, Michele J
Failure to Rescue as a Process Measure to Evaluate Fetal Safety During Labor	Beaulieu, M J
A survey of intrapartum fetal surveillance education practices in Victorian public hospitals.	Beaves, Mark // Jenkins, Valerie // Wallace, Euan M
The development and evaluation of a computer-assisted teaching programme for intrapartum fetal monitoring.	Beckley, S // Stenhouse, E // Greene, K
Interpreting fetal heart rate tracings - Is there a difference between labor and delivery nurses and obstetricians?	Beckmann, C A // VanMullem, C // Beckmann, C R B // Broekhuizen, F E
Antenatal Nonstress Cardiotocography	Beischer, N A
Poor reliability of visual analysis of fetal heart rate tracings: What should be done about it?	Bernardes, J // Ayres-De-Campos, D
The persistent challenge of foetal heart rate monitoring.	Bernardes, Joao // Ayres-de-Campos, Diogo
Quality and effectiveness of electronic fetal monitoring | Kvalita a efektivita elektronického monitorovania plodu	Biringer, K // Danko, J
The case for an electronic fetal heart rate monitoring credentialing examination	Bissinger, R L // Jr., G Engelhard
Interobserver agreements in assessing 549 labor admission tests after a standardized training program.	Blix, Ellen // Oian, Pål
Avoiding the first cesarean section--results of structured organizational and cultural changes.	Blomberg, Marie
5 Intrapartum fetal monitoring	Boylan, P
A study of an intelligent system to support decision making in the management of labour using the cardiotocograph - the INFANT study protocol	Brocklehurst, P
Electronic fetal monitoring	Brodrick, A
Neonatal outcomes after introduction of a national intrapartum fetal surveillance education program: a retrospective cohort study	Brown, L D // Permezel, M // Holberton, J R // Whitehead, C L
Interdisciplinary collaboration to maintain a culture of safety in a labor and delivery setting.	Burke, Carol // Grobman, William // Miller, Deborah
When intra-partum electronic fetal monitoring becomes court business	Buttigieg, G G
Has the incidence of hypoxic ischaemic encephalopathy in Queensland been reduced with improved education in fetal surveillance monitoring?	Byford, Sally // Weaver, Edward // Anstey, Chris
A systematic review of training in acute obstetric emergencies [1]	Cameron, M // Hinshaw, K
ELECTRONIC MODEL AS AN AID IN TEACHING FETAL HEART-RATE MONITORING	Carrillo, J F D // Aguilar, J L C // Bernal, J J P
FMTUTOR: a computer-aided instructional system for teaching fetal monitor interpretation.	Catanzarite, V A
Nurses undertake direct and indirect fetal monitoring at a community hospital.	Chagnon, L J // Heldenbrand, C L
Effectiveness of 'George's Intrapartum Monitoring Strategy' on Operative Delivery and Perinatal Outcomes at a Teaching Hospital in London: a 5 Year Experience	Chandraharan, E // Preti, M // Lowe, V // Archer, A // Ugwumadu, A // Arulkumaran, S
New developments in fetal monitoring for the anesthesiologist	Cheek, T G // Lewin, S
Electronic fetal monitoring competency -- to validate or not to validate: the opinions of experts [corrected] [published erratum appears in J PERINAT NEONAT NURS 1995 Jun;9(1):vi].	CI, Afriat // KR, Simpson // BF, Chez // LA, Miller
Need for extensive education when implementing new foetal monitoring technology | Undervisningsbehov over tid ved implementering af en ny fosterovervågningsteknologi	Colov, N S Palmgren
[Need for extensive education when implementing new foetal monitoring technology].	Colov, Nina S Palmgren
Fetal-maternal monitoring during labor | La surveillance foeto-maternelle pendant le travail	Conquy, P
Imparting Knowledge, Skill, and Confidence to Rural Nurses	Cook, Carolyn A
Imparting Knowledge, Skill, and Confidence to Rural Nurses...Proceedings of the 2015 AWHONN Convention	Cook, Carolyn A
The development and initiation of the NSW Department of Health interprofessional Fetal welfare Obstetric emergency Neonatal resuscitation Training project	Cooke, H // Foureur, M // Kinnear, A // Bisits, A // Giles, W
Theoretical-practical aspects of the fetal electrocardiography intraparto | Aspectos teórico-prácticos de la electrocardiografía fetal intraparto	Coronado, P J // Fasero, M // Herraiz, M A
Using Peer Review to Measure Competence in Fetal Heart Monitoring Practice.	Davis, Jocelyn // Kenny, Tiffany // Doyle, Jennifer L // Copeland, Donna // Wigle, Nancy
Cardiotocograph training: mind the gap	Davis, S // Edgar, G // Strachan, B // Catherwood, D // Bahl, R
Multidisciplinary teamwork approach in labor and delivery and electronic fetal monitoring education: a medical-legal perspective.	DE, Collins // Collins RNC, JD, Dawn E // Collins, Dawn E
A randomised-controlled trial evaluating a fetal monitoring education programme.	Devane, Declan // Lalor, Joan G
[Prenatal telemedicine and teledidactic networking. A report on the TOCOMAT project].	Di Lieto, A // Scaramellino, M // Campanile, M // Iannotti, F // De Falco, M // Pontillo, M // Pollio, F
Cardiotocographic recording during labor: problems and alternatives | Registro cardiotocográfico en el parto. Problemas y alternativas	Díaz, C Sanz
Intrapartum fetal monitoring: one year's experience at a Canadian teaching hospital... St. Boniface General Hospital.	DLM, Stevens // EK, Parker // LJ, Peddle // Stevens, D L // Parker, E K // Peddle, L J
[Commentary on] Does training in obstetric emergencies improve neonatal outcome?	Draycott, T // Sibanda, T // Owen, L // Akande, V // Winter, C // Reading, S // Whitelaw, A // DJ, Rouse
Strip of the month: August 2011, electronic fetal monitoring case review series	Druzin, M L // Peterson, N
Intelligent fetal monitoring and decision support in the management of labour by Doctor of Philosophy	Duncan, Robert // Keith, Falconer
Electronic Fetal Monitoring: Education and Quality Assurance	EGANHOUSE, D J
Validating electronic fetal monitoring competence.	EK, Zottoli
Cardiotocograph. A 'buddy' approach to CTG...cardiotocograph	Fitzpatrick, T // Holt, L
Developing a CTG simulator app: theory and practice.	Ford, Jessica // Langley, Catherine // Molyneux, Adrian // Shelton, Clifford
Electronic model as an aid in teaching fetal heart rate monitoring	Francisco, J F D // Aguilar, J L C // Bernal, J J P
Effect of obstetric team training on team performance and medical technical skills: A randomised controlled trial	Fransen, A F // Ven, J Van De // Merién, A E R // Wit-Zuurendonk, L D De // Houterman, S // Mol, B W // Oei, S G
Fetal heart rate monitoring: Fourth edition	Freeman, R K // Garite, T J // Nageotte, M P // Miller, L A
Education in electronic fetal heart rate monitoring using the IBM Personal Microcomputer.	Gall, S A Jr // Eden, R A // Gall, S A
Video presentation of cardiotocograms	Gandhi, J D // Foat, G
INTRAPARTUM FETAL MONITORING PRACTICE IN THE UNITED KINGDOM	Gillmer, M D G // Combe, D
Fetal heart rate monitoring casebook	Gimovsky, M L // Freistadt, H
Practical management of cases with unusual cardiotachographic findings | PRAKTISCHES VORGEHEN BEI SELTENEN CTG-BEFUNDEN	Goeschen, K // Dudenhausen, J W
Improved obstetric safety through programmatic collaboration.	Goffman, Dena // Brodman, Michael // Friedman, Arnold J // Minkoff, Howard // Merkatz, Irwin R
Evidence based electronic fetal monitoring in labour	Gourounti, K
Action points for successful implementation of electronic fetal monitoring guidelines	Gourounti, K
Improving Interprofessional Consistency in Electronic Fetal Heart Rate Interpretation.	Govindappagari, Shravya // Zaghi, Sahar // Zannat, Ferdous // Reimers, Laura // Goffman, Dena // Kassel, Irene // Bernstein, Peter S
A comprehensive fetal monitoring program for nursing practice and education.	Guild, S D // SD, Guild
Reliability in cardiotocography interpretation - impact of extended on-site education in addition to web-based learning: an observational study.	Gyllencreutz, Erika // Hulthen Varli, Ingela // Lindqvist, Pelle G // Holzmann, Malin
Quantitative evaluation of fetal heart rate patterns. I. Processing methods	Haan, J de // Bemmel, J H van // Versteeg, B // Veth, A F L // Stolte, L A M // Janssens, J // Eskes, T.K.A.B.
Regionalization of a fetal monitoring system: part II (educational support).	Haire, M F // Boehm, F H
Monitoring fetal and maternal wellbeing.	Hale, R
Level evaluation system for Cardiotocography	Hatakeyama, Y // Kataoka, H // Nakajima, N // Watabe, T // Okuhara, Y // Ieee
Practical cardiotocography. Case 3 | KARDIOTOKOGRAPHIE - PRAXIS. FALL 3	Heinrich, J
Factors involved in the interpretation of fetal monitor tracings	Helfand, M // Marton, K // Ueland, K
Prevention of perinatal asphyxia Can more be done in electronic fetal monitoring? | Att förebygga förlossningsasfyxi: Kan vi komma längre med fosterövervakning?	Herbst, A
Peripartum and intrapartum assessment of the fetus	Hinshaw, K // Ullal, A
The electronic evaluation of the fetal heart rate: Preliminary report	Hon, E H
Mistaken identity between the maternal and fetal heart rate: Ensuring awareness of the safety features of the electronic fetal heart monitor	Hurko, P // Ward, T M // Corbett, N
Quantitative cardiotocography to improve fetal assessment during labor: a preliminary randomized controlled trial	Ignatov, Pn // Lutomski, Je
Fetal heart rate pattern interpretation in the second stage of labor using the five-tier classification: Impact of the degree and duration on severe fetal acidosis	Ikeda, S // Okazaki, A // Miyazaki, K // Kihira, K // Furuhashi, M
Evaluation of a computer system that alerts heathcare professionals to changes in foetal monitoring signals acquired during labour	ISRCTN42314164 // University of, Porto
A randomised trial to determine whether CTG monitoring with a computerised decision aide can improve pregnancy outcomes	ISRCTN46449237 // Second Municipal Hospital for, Obstetrics // Gynaecology Sheynovo / Bulgarian Christmas - Charity, Initiative
Randomised controlled trial of the clinical impact of an intelligent decision making support tool for labour management using the cardiotocogram	ISRCTN48614382 // Medical Research, Council
A multicentre randomised controlled trial of an intelligent system to support decision making in the management of labour using the cardiotocogram	ISRCTN98680152 // University of, Oxford
Experience with monitoring of fetal development | ERFAHRUNGEN MIT DER VERLAUFSBEOBACHTUNG FETALER MESSWERTE	Issel, E P // Prenzlau, P
A mathematical model for simulation of early decelerations in the cardiotocogram during labor	Jagt, M B van der Hout-van der // Oei, S Guid // Bovendeerd, Peter H M // van der Hout-van der Jagt, M Beatrijs // Oei, S Guid // Bovendeerd, Peter H M
Keeping staff up on electronic fetal monitoring.	JL, Pheigaru // Pheigaru, J L
Faking it? Simulation in the training of obstetricians and gynaecologists	Johannsson, H // Ayida, G // Sadler, C
The e-learning revolution in obstetrics and gynaecology	Jones, O // Saunders, H // Mires, G
Electronic fetal heart rate monitoring: why the dilemma?	Jr., F D Frigoletto // Nadel, A S
Intrapartum monitoring and management of the low birth weight fetus	Jr., J G Quirk // Jr., W A Bowes
Fundamentals of cardiotocographic control during pregnancy and parturition | GRUNDLAGEN DER KARDIOTOKOGRAPHISCHEN UBERWACHUNG WAHREND SCHWANGERSCHAFT UND GEBURT	Junge, H D
The development of AWHONN's Fetal Heart Monitoring Principles and Practices workshop.	JV, Schmidt
Mechanism of reduction of newborn metabolic acidemia following application of a rule-based 5-category color-coded fetal heart rate management framework.	Katsuragi, Shinji // Parer, Julian T // Noda, Shunichi // Onishi, Junji // Kikuchi, Hitomi // Ikeda, Tomoaki
Use of a Mobile Device Simulation as a Preclass Active Learning Exercise.	Keegan, Robert D // Oliver, M Cecile // Stanfill, Teresa J // Stevens, Kevin V // Brown, Gary R // Ebinger, Michael // Gay, John M
The effect of concept teaching in preparing nursing students for clinical practice.	Kinnick, V
Our experience with the evaluation of cardiotocograms in the course of delivery (author's transl) | Nase zkusenosti s vyhodnocováním kardiotokogramů za porodu	Krausová, H // Stembera, Z K
Participant evaluation of the RANZCOG Fetal Surveillance Education Program.	Kroushev, Annie // Beaves, Mark // Jenkins, Valerie // Wallace, Euan M
Ante- and intrapartum cardiotokographic monitoring | CTG-überwachung ante- und intrapartual	Kühnert, M // Butterwegge, M
Cardiotocography interpretation skills and the association with size of maternity unit, years of obstetric work experience and healthcare professional background: a national cross-sectional study	L., Thellesen // J.L., Sorensen // M., Hedegaard // S., Rosthoej // N.P., Colov // K.S., Andersen // T., Bergholt // Thellesen, Line // Sorensen, Jette L // Hedegaard, Morten // Rosthoej, Susanne // Colov, Nina P // Andersen, Kristine S // Bergholt, Thomas
Comparing classroom learning to video learning in teaching electronic fetal monitoring concepts to registered nurses.	LD, O'Boyle
Design and development of an Electronic Fetal Monitoring App	Li, X // Shukla, M // Zhang, K // Fancher, S // Wyatt, R // Wyatt, T // Taylor, S
Description, evaluation and clinical decision making based on various cardiotocograms. Observers and regional variability | Beskrivelse, vurdering og klinisk beslutning ved forskellige kardiotokogrammer. Interobservatør- og regional variabilitet	Lidegaard, O // Jensen, L M // Weber, T
Call to boost midwife training in vital foetal monitoring.	Lintern, Shaun
A randomized trial of electronic fetal monitoring in preterm labor	Luthy, D A // Shy, K K // Belle, G Van // Larson, E B // Hughes, J P // Benedetti, T J // Brown, Z A // Effer, S // King, J F // Stenchever, M A
The Fetal Heart Rate Collaborative Practice Project: Situational Awareness in Electronic Fetal Monitoring-A Kaiser Permanente Perinatal Patient Safety Program Initiative	MacEachin BSN, RN, PHN, S Rachel // Lopez MSN, RNC-OB, CNS, Connie M // Powell MSN, NPC, CNM, RN, Kimberly J // Corbett BSN, RN, MHA, Nancy L
The fetal heart rate collaborative practice project: situational awareness in electronic fetal monitoring-a Kaiser Permanente Perinatal Patient Safety Program Initiative.	MacEachin, S Rachel // Lopez, Connie M // Powell, Kimberly J // Corbett, Nancy L // SR, MacEachin // CM, Lopez // KJ, Powell // NL, Corbett
Teaching nursing students to critically evaluate electronic fetal monitor tracings.	Mahley, S // Witt, J // Beckmann, C A
Fetal monitoring experiences in a private hospital	Manley, J W // Newman, R L
Practical cardiotocography | Kardiotokografia praktyczna	Markwitz, W // Ropacka, M
Point-of-care assessment in pregnancy and women's health: Electronic fetal monitoring and sonography	Menihan, C A // Kopel, E
Teaching residents electronic fetal monitoring: a national needs assessment.	Meunier, Matthew R // Angstman, Kurt B // Mullan, Patricia B
A statewide program to teach nurses the use of fetal monitors.	MF, Haire // FH, Boehm // Haire, M F // Boehm, F H // HAZRE, M F // Boehm, F H
The impact of a computer assisted learning programme on the ability to interpret cardiotochography. A before and after study.	Millde-Luthander, C // Hogberg, U // Nystrom, M E // Pettersson, H // Wiklund, I // Grunewald, C
A Collaborative Interdisciplinary Approach to Electronic Fetal Monitoring.	Miller, Lisa A // Miller, David A
Fetal monitoring bundle	Minkoff, H // Berkowitz, R
The effect on retention of an intellectual skill when an analogy is included in a written self-instructional lesson (nurses' training)	ML, Evans
Computer versus lecture: strategies for teaching fetal monitoring.	ML, Murray // Higgins, P // Murray, M L // Higgins, P
Impact of education of partogramm on quality of midwifery's care.	Modarres, M // Moshrefy, M // Mirmawlai, T // Bidhendi, Z
An Active Teaching Approach for Fetal and Maternal Assessment in Delivery Room: A Randomized Clinical Trial	Mohamadirizi, S // Bahadoran, P // Mohamadirizi, S
Using telemedicine to facilitate training in cardiotocography (CTG) interpretation.	Morris, D G
Evaluation of a novel electronic fetal monitor simulator.	Murphy, Allison A // Halamek, Louis P // Lyell, Deirdre J // Druzin, Maurice L
Training and competency assessment in electronic fetal monitoring: a national survey.	Murphy, Allison A // Halamek, Louis P // Lyell, Deirdre J // Druzin, Maurice L
Certification in fetal heart monitoring: is it really worth the additional effort and expense for perinatal nurses?	Murray, M // McCartney, P R
FM TUTOR - COMPUTER-AIDED-INSTRUCTION FOR FETAL MONITOR INTERPRETATION	Narrigan, D
Fetal heart rate monitoring certification	Nihill, J // MacLeod, A
Intraoperative Fetal Heart Rate (FHR) Monitoring: a Feasibility Study	NULL
Fetal Intrapartum Heart Rate FHR/ECG Study	NULL
To Compare the Efficacy Between 3 Fetal Monitoring Methods (EUM)	NULL
Who can read the CTG?...cardiotocograms	NULL
FM tutor, CAI to build fetal monitoring skills.	NULL
The nurses' role in electronic fetal monitoring.	NULL
New NAACOG program offers fetal monitoring training.	NULL
Assessment of an e-learning training program for cardiotocography analysis: a multicentre randomized study	Carbonne and Sabri-Kaci 2016
Lessons from the Dublin study of electronic fetal monitoring.	Orleans, M
The interpretation of cardiotocography in pregnancy: comparison between traditional parameters and fetal activity acceleration determination (FAD) | INTERPRETAZIONE DEL TRACCIATO CARDIOTOCOGRAFICO IN GRAVIDANZA. CONFRONTO FRA I TRADIZIONALI PARAMETRI DI LETTURA E LA RISPOSTA CARDIACA AI MOVIMENTI	Ottaviano, M // Fedi, A // Peruzzi, G R // Mello, G
Fetal heart rate monitoring in ambulatory and resting mothers	Ovadia, D // Mazor, M // Glezerman, M
Here's Lookin' at You Kid! Implementation of Individual Fetal Monitoring Strip Review Education	Parsons, M // Stott, S
Intrapartum fetal monitoring: Current status and the future	Paul, R H
Nonstress antepartum fetal monitoring	Paul, R H // Keegan, K A
Evaluation and impact of cardiotocography training programmes: a systematic review.	Pehrson, C // Sorensen, J L // Amer-Wahlin, I
A Comprehensive Obstetrics Patient Safety Program Improves Safety Climate and Culture EDITORIAL COMMENT	Pettker, C M // Thung, S F // Raab, C A // Donohue, K P // Copel, J A // Lockwood, C J // Funai, E F
Impact of a comprehensive patient safety strategy on obstetric adverse events.	Pettker, Christian M // Thung, Stephen F // Norwitz, Errol R // Buhimschi, Catalin S // Raab, Cheryl A // Copel, Joshua A // Kuczynski, Edward // Lockwood, Charles J // Funai, Edmund F // CM, Pettker // SF, Thung // ER, Norwitz // CS, Buhimschi // CA, Raab // JA, Copel // Kuczynski, Edward // CJ, Lockwood // EF, Funai
Intrapartum fetal surveillance	Premila, S // Arulkumaran, S
Effect of self-instructional module on foetal well-being measures among nurses in Bengaluru	Pushpaveni, N P
Building expertise. Making the case for fetal heart monitoring certification.	Reeves, M
Reducing Risk by Standardizing Fetal Monitoring Competence.	Rehling-Anthony, Kim // Pehanich, Kathy
Curriculum using simulation models to teach gynecology and obstetrics to trainees	Ren, H.-Y. // Sun, Z.-J. // Zhu, L // Lang, J.-H. // Pan, H // Wu, X
Effect of an interactive computer-based simulators training program onnurses' performance regarding electronic fetal heart rate monitoring	Rizk, S A // Hafez, S K
Quantitative cardiotocography - What does it look like and what can we expect | Quantitative kardiotokographie - Wie sieht sie aus und was dürfen wir von ihr erwarten?	Roemer, V M // Walden, R
The impact of noninvasive fetal evaluation: Its effect on education, training, and the maintenance of clinical competence in prenatal diagnosis	Rose, N C // Eller, A G
ST-segment analysis of the fetal electrocardiogram improve fetal heart rate tracing interpretation and clinical decision making	Ross, M G // Devoe, L D // Rosen, K G
EFM--a house built on sand	Rosser, J
Which course? Fetal monitoring in practice.	Rosser, J
Does successful completion of the perinatal education programme result in improved obstetric practice?	Roux, E le // Pattinson, R C // Tsaku, W // Makin, J D // le Roux, E // Pattinson, R C // Tsaku, W // Makin, J D
Monitoring of intrapartum phenomena	Roux, J F // Neuman, M R // Goodin, R C
Labor monitoring: A practical experience	Roux, J F // Wilson, R // Yeni-Komshian, H // Jassani, M // Jordan, J
Continuing nursing education. 12. Field: maternal-child health. Topic: internal monitoring technic during labor | Formación continuada. 12. área: materno-infantil tema: técnica de monitorización interna durante el trabajo de parto	Sanz, T Cabrera // González, R Muñoz // Perruca, M I Sánchez
Impact of intrapartum simulation-based training on clinical knowledge, technical and non-technical skills TT - Avaliação do impacto nos conhecimentos clínicos, habilidades técnicas e não técnicas, do intraparto através do treino em simuladores obstétricos	Saraiva, Ana Reynolds de Magalhaes de Abreu Coutinho Castro
Basis and clinical presentation of monitoring during delivery	Sato, I
Fetal Heart Rate Monitoring During Labor	Schifrin, B S
The development of AWHONN's fetal heart monitoring principles and practices workshop. Association of Women's Health, Obstetric and Neonatal Nurses	Schmidt, J V
[Electronic fetal monitoring and management of adverse outcomes: how to perform and improve a training program for clinicians?].	Secourgeon, J-F
Electronic fetal monitoring and management of adverse outcomes: How to perform and improve a training program for clinicians? | L'enregistrement du rythme cardiaque fœtal et la gestion des événements indésirables graves: Pourquoi et comment élaborer un programme de formation des cliniciens?	Secourgeon, J.-F.
Midwives' intrapartum monitoring process and management resulting in emergency referrals in Tanzania: A qualitative study	Shimoda, K // Leshabari, S // Horiuchi, S // Shimpuku, Y // Tashiro, J
Electronic fetal heart rate monitoring (EFM) credentialing examination-Pros and cons	Sholapurkar, S L
Re: Time to optimise and enforce training in interpretation of intrapartum cardiotocograph	Sholapurkar, Shashikant L
Re: Time to optimise and enforce training in interpretation of intrapartum cardiotocograph: Time is not ripe for imposing pass/fail licensing examination in cardiotocography interpretation in UK.	Sholapurkar, Shashikant L
Prospective evaluation of a continuous monitoring and quality-improvement system for reducing adverse neonatal outcomes.	Sibanda, Thabani // Sibanda, Nokuthaba // Siassakos, Dimitrios // Sivananthan, Sivahami // Robinson, Zoey // Winter, Cathy // Draycott, Timothy J
Electronic fetal heart rate monitoring: a primer for the critical care nurse	Simpson, K R
Standardized language for electronic fetal heart rate monitoring	Simpson, K R
A comprehensive perinatal patient safety program to reduce preventable adverse outcomes and costs of liability claims.	Simpson, K R // Kortz, C C // Knox, G E // KR, Simpson // CC, Kortz // GE, Knox
Professionals' views of fetal monitoring during labour: a systematic review and thematic analysis	Smith, V // Begley, C M // Clarke, M // Devane, D
Knowledge and skills of CTG interpretation.	Stewart, J // ZE, Guildea
Training residents to be factually accurate and articulate: A case study using foetal heart rate monitoring nomenclature.	Stohl, Hindi E // Miller, David A
An overview of research challenges for classification of cardiotocogram data	Sundar, C // Chitradevi, M // Geetharamani, G
Fetal monitor delay: "proximate cause" issue	Tammelleo, A D
Development of a written assessment for a national interprofessional cardiotocography education program	Thellesen, Line // Bergholt, Thomas // Hedegaard, Morten // Colov, Nina Palmgren // Christensen, Karl Bang // Andersen, Kristine Sylvan // Sorensen, Jette Led
The impact of situation-background-assessment-recommendation (SBAR) on safety attitudes in the obstetrics department.	Ting, Wan-Hua // Peng, Fu-Shiang // Lin, Ho-Hsiung // Hsiao, Sheng-Mou
Fetal heart rate monitoring in labour	Tipton, R H
Fetal monitoring during labor | SURVEILLANCE FOETALE EN COURS DU TRAVAIL	Tournaire, M
Evaluation of a Fetal Monitoring Education Program	Trépanier, Marie‐Josée // Niday, Patricia // Davies, Barbara // Sprague, Ann // Nimrod, Carl // Dulberg, Corinne // Watters, Nancy // Trepanier, M J // Niday, Patricia // Davies, Barbara // Sprague, Ann // Nimrod, Carl // Dulberg, Corinne // Watters, Nancy
OBSERVER VARIABILITY IN ASSESSMENT OF ANTEPARTUM CARDIOTOCOGRAMS	Trimbos, J B // Keirse, M.J.N.C.
Author's reply re: Are we (mis)guided by current guidelines on intrapartum fetal heart rate monitoring? Case for a more physiological approach to interpretation	Ugwumadu, A
Time to optimise and enforce training in interpretation of intrapartum cardiotocograph	Ugwumadu, A // Steer, P // Parer, B // Carbonne, B // Vayssiere, C // Maso, G // Arulkumaran, S // Carbone, B // Vayssiere, C // Maso, G // Arulkumaran, S
Author's reply re: Time to optimise and enforce training in interpretation of intrapartum cardiotocograph.	Ugwumadu, Austin
Documentation improvements following multidisciplinary educational program on electronic fetal heart rate tracings	Vadnais, M A // Golen, T H
A Model Vocational High Technology in Health Care Demonstration Project. Final Performance Report	Valencia Community Coll, Orlando F L
Development of foetal and neonatal simulators at the University of POrto.	van Meurs, W L // Couto, P M Sá Sa // Couto, C D Sá Sa // Bernardes, J F // Ayres-de-Campos, D // Meurs, W L Van // Couto, P M Sá Sa // Couto, C D Sá Sa // Bernardes, J F // Ayres-de-Campos, D // WL, van Meurs // PM, Sá Couto // CD, Sá Couto // JF, Bernardes // Ayres-de-Campos, D
A national survey about fetal monitoring skills acquired by nursing students in baccalaureate programs.	VG, Kinnick // Kinnick, V G
Learning fetal monitoring under three conditions of concept teaching.	VL, Kinnick
INTRAPARTUM FETAL MONITORING: A COMPUTER-BASED APPROACH TO DEVELOPMENT AND ASSESSMENT OF CLINICAL COMPETENCE	Votaw, Robert G // Miller, Lawrence W
Comprehensive perinatal safety initiative to reduce adverse obstetric events.	Wagner, Brian // Meirowitz, Natalie // Shah, Jalpa // Nanda, Deepak // Reggio, Lori // Cohen, Phyllis // Britt, Karen // Kaufman, Leah // Walia, Rajni // Bacote, Corinne // Lesser, Martin L // Pekmezaris, Renee // Fleischer, Adiel // Abrams, Kenneth J
Improved Birth Outcomes With Implementation of a Perinatal Quality and Patient Safety Collaborative.	Walker, Raquel
Fetal heart rate monitoring during breech labour	Wheeler, T // Greene, K
Foetal heart rate monitoring--present lessons and future developments.	Whitfield, C R
Cardiotocograph interpretation.	Whitworth, Melissa K // Bricker, Leanne // MK, Whitworth // Bricker, Leanne
Role of intensive physiology-based CTG training and mandatory competency testing to reduce the impact of the 'Human WORM' on poor perinatal outcomes	Wijemanne, A // Chandraharan, E
A comparison of performance by medical and midwifery students in multiprofessional teaching.	Wilson, T // GJ, Mires // Mires, G J
Education. Teacher versus the computer for instruction: a study.	Wilson, T // Mires, G
An investigation of the effectiveness of computer-assisted learning (CAL) for medical and midwifery students	Wilson, T // Mires, G J
Electronic fetal monitoring: Are we asking the correct questions?	Wiznitzer, Max
Computer-aided fetus analysis and diagnosis system using fetal heart rate	Wu, C.-H. // Yu, C.-H. // Lin, A.-T.
CASE-STUDIES IN ELECTRONIC FETAL HEART-RATE MONITORING	Yee, J // Parboosingh, I J
A Study to Assess the Effectiveness of Structured Teaching Programme on Knowledge Regarding Plotting of Partograph among the Nursing Students in Selected Nursing Colleges of Vadodara	Yohannan, Teena // Koshy, Sijo
Reducing risk by improving standards of intrapartum fetal care.	Young, P // Hamilton, R // Hodgett, S // Moss, M // Rigby, C // Jones, P // Johanson, R
Introduction to cardiotocography with the partecust	Zahn, V
[Cesarean section and quality assurance].	Zandjani, A

## Sheet: Crowd Not relevant
Title	Author
Too Much of a Good Thing: Risk Perception and Practice Variation in Contemporary American Childbirth	Owens, Kellie
Bringing Interpretability and Visualization with Artificial Neural Networks	Gritsenko, Andrey
Strengthening the Scientific Base for the Unambiguous Category II Fetal Heart Rate Tracing Algorithm	Hoose, Diane Van
The Effects of Exercise Modality on Myosin Heavy Chain Isoform Remodeling in the Post-Infarct Myocardium	Cruger, Justin R
Examination of Perinatal Care Processes and Outcomes of Childbearing Medicaid Beneficiaries Reported within the 2012-2014 American Association of Birth Centers Perinatal Data Registry	Jolles, Diana R
MRI methods for imaging the feto-placental vasculature and blood flow	Krishnamurthy, Uday Bhaskar
i-MOM: Improving Maternal-Fetal Outcome Monitoring	Bamgbose, Elizabeth
Extended clinical evaluation of a computer system for intrapartum fetal monitoring TT - Avaliação clínica alargada de um sistema computorizado de monitorização fetal intraparto	Nunes, Inês Maria Moreira Guedes Maia
Fetal hemodynamics and brain development in late onset intrauterine growth restriction	Zhu, Meng Yuan
Information theoretic active learning in unsupervised and supervised problems	Sourati, Jamshid
Data Aggregation in Healthcare Applications and BIGDATA set in a Fog based Cloud System	Chakraborty, Suryadip
A Fog-based Cloud Paradigm for Time-Sensitive Applications	Bhowmick, Satyajit
Object tracking & fetal signal monitoring	Bai, Yang
A Behavior Analytic Approach to Childbirth: A Contingency Analysis and Preliminary Investigation	Greenwald, Ashley E
Women's reasons for and experiences of having a homebirth following a previous Caesarean experience	Keedle, Hazel Sarah
Assessing complexity of physiological interactions	Henriques, Teresa Sarmento
Is Stratification of "Low-Risk" Women with Gestational Diabetes Mellitus to Usual Antenatal Care Safe?	Zhang, Yan
Early life programming of cardiometabolic disease: The role of prenatal zinc, intrauterine growth, and the development of the fetal autonomic nervous system	Mispireta, Monica L
Assessing glycaemic index utility: From bench to bedside	Grant, Shannan Melissa
Association rule mining and classification	Hourani, Anas
Perceived barriers to waterbirth: A survey of members of the american college of nurse-midwives	Way, Susan Elizabeth
Exploration of nurse-midwifery care for childbirth	Altman, Molly Rose
Applications of machine learning in biology and medicine	Shahri, Saied Haidarian
Keeping it Together, Falling Apart and Everything in Between: A Phenomenology of Women's Experience of Childbirth	Hall, Priscilla J
Perspectives of hypothermia treatment for neonatal Hypoxic-Ischemic Encephalopathy (HIE): A heuristic inquiry	Blais, Jeffrey Rocco
Does high body mass index affect the unplanned cesarean section rate and its indications in healthy nulliparous women without other risk factors?	Bukhzam, Dana
Birthing Outside the System: Wanting the best and safest. A grounded theory study about what motivates women to choose a high-risk homebirth or freebirth	Jackson, Melanie Kathleen
Sleep Disordered Breathing and Hypertension in Pregnancy	Robertson, Annette J
Learning from Data Streams: Synopsis and Change Detection	Sebastião, Ana Raquel Ferreira de Almeida
Improved generative modeling approaches for semi-supervised and domain adaptive classifier learning from labels and constraints	Raghuram, Jayaram
The Development and Psychometric Analysis of an Instrument to Measure a Woman's Experience of Childbirth	Rini, Elizabeth Viens
The lived experience of mothering following cesarean birth	Biesecker, Babette
Intrapartum nurses' beliefs about childbirth: A descriptive qualitative study in nurses that provide care to women in labor and birth	Ross, Sylvia P
Improved genetic programming techniques for data classification	Al-Madi, Nailah Shikri
Smart wireless system for monitoring and analyzing the health of the fetus	Kafle, Shriya
Towards personalized medicine using systems biology and machine learning	Voichita, Calin
Connaissances et perceptions des infirmières de la femme obèse qui donne naissance	Bertrand, Veronique
A novel combining algorithm in classification	Kim, Hyeuk
On the frontline of caring: A history of African nurses in colonial and postcolonial Zimbabwe: 1940s–1996	Masakure, Clement
Nonparametric estimation of receiver operating characteristic surfaces via Bernstein polynomials	Herath, Dushanthi N
What are the components of humanized childbirth in a highly specialized hospital? An organizational case study	Behruzi, Roxana
Predictors of nulliparas' childbirth preferences	Arcia, Adriana
Effect of preeclampsia on pregnancy and impact of age, race and income on preeclampsia	Fadia, Rhythm M
A Sibling Case-Control Study of Maternal Prenatal Body Mass Index as a Risk Factor For Autism Spectrum Disorder	Hendrix, Ruth Ann
Health System Performance Measurement in a Circumpolar Context: Selecting Performance Indicators for Maternity Care	Rich, Rebecca
Fetal and newborn auditory processing of the mother's and father's voice	Lee, Grace Yan Chi
Prototype electronic displays for improved visual interpretation of fetal heart rate variability	Hall, Lianna
Obesity during pregnancy on vagal tone, hemoglobin A1c, oxygenation, and perinatal outcomes	Helmreich, Rebecca Jo
Fetal and infant mortality in Racine WI: A case study approach	Nowak, Emily Witrak
Aortocaval compression at term pregnancy	Lee, Wee Yee Shara
Human nutrition, from the placenta to the population: Investigation into pre-eclampsia, micronutrients, and nicotine	Vance, Chardonnay Julia
The opinions and attitudes of obstetricians in the city of Havana, Cuba towards use of Cesarean section	Vazquez, Juan C
The relationship between artificial oxytocin (pitocin) use at birth for labor induction or augmentation and the psychosocial functioning of 3-year olds	Winstone, Claire Lilian
Behavioral and metabolic observations of dairy cows in the transition period	Carrier, Jerome
A comparison of perinatal care providers' use of the National Institute of Child Health and Human Development standardized terminology in documentation of intrapartal fetal heart rate patterns	Sigman, Faye M
Windowed direct exponential curve resolution quantification of nuclear magnetic resonance spectroscopy with applications to amniotic fluid metabonomics	Botros, Lucy L
Fetal behaviour in small for gestational age fetuses	Chambers, Beverly Jayne
Size at birth: An examination of meaning and usefulness, a prospective study of a cohort of infants born in Nepal	Vaidya, Anjana
Childbirth pain experience recall of United States Arab immigrant women: A cross cultural comparison	El-Adham, Azza Fouad Mohammed
The influence of fetal growth restriction and infection on the cerebral metabolic response to acute hypoxia	Dixon, James Charles
A feasibility study of the use of artificial neural networks in the diagnosis and treatment of schizophrenia	Choudhury, Sabina
Identification de gènes de susceptibilité de la prééclampsie	Levesque, Sebastien
The use of inositol phosphoglycans as a diagnostic tool in pregnancy	Paine, Malcolm
The use of misoprostol for labour and delivery	Lokugamage, Amali Upulmini
Dynamic three-dimensional fetal echocardiography	Deng, Jing
The effect of elective induction for post-term pregnancies in Cesarean section rates at the Kingston General Hospital	Chandy, George
The early external cephalic version (ECV) trial: A randomised controlled trial of ECV beginning at between 34–36 weeks compared to 37–38 weeks gestation	Hutton, Eileen Katherine McNally
Lay midwives and obstetricians: Alternative models of care and postpartum psychological adjustment	Jungblom, Rita M H
An investigation of the effects of pre-surgical orthopaedics on feeding in infants with cleft lip and/or palate	Masarei, Anthea Gillian
Human papillomavirus types 6 and 11, genital warts and juvenile onset recurrent respiratory papillomatosis: Prospective studies in the United States and Denmark	Silverberg, Michael Jonah
In vitro investigation of the hemodynamics of the carotid artery bifurcation	Poepping, Tamie L
Environmental impact on infant's developing melatonin levels and sleep -wake cycles	Becker, Ann
Symphysis-fundal height and the influence of placental malaria and poverty on pregnancy outcomes in rural Democratic Republic of Congo	Newby, Rachel Mary
An evaluation of women's satisfaction with midwife managed care: A randomised controlled trial of 1299 women	Shields, Noreen Rush
External cephalic version for breech presentation near term	Lau, Tze Kin
Fatigue during labor	Dunemn, Kathleen Nora
Factors associated with the cessation of exclusive breastfeeding among a select group of Newfoundland mothers	Warren, Sylvia Renee
The unique and combined impact of health and caretaking risk factors on the school adjustment of urban first-grade students	DelGaudio Weiss, Andrea Marie
HIV-1 infected women and their children in Europe: An epidemiological study of health and social care	Thorne, Claire Nicola
The effect of source of care on the content of prenatal care	Lee, Mary Alice
Anatomical studies of the fetoplacental circulation in pregnancies complicated by growth restriction	Macara, Lena Mary
The effects on infants of empathy and resonance as reflected in lullabies and playsongs: A musical developmental theory	Lopez, Sarah Grace
Doppler investigation of placental blood flow in the second trimester: a screening study for pre-eclampsia and growth retardation	Bewley, Susan Jane
The relationship between maternal-infant dyad adaptation and selected variables in primigravida experiencing unplanned Cesarean birth	Satyshur, Rosemarie Frances DiMauro
Development of, changes in, and factors associated with new parents' sense of competence	Gojmerac, Donna J
Parents' experience of having a very low birthweight premature infant	Manasse, Brenda A
The phenomenology of woman to mother the transformative experience of childbirth	Bergum, Vangie
DIACHRONOUS VS. SYNCHRONOUS STUDY OF OBSOLESCENCE	STINSON, EDDIE R A Y
Spectral analysis of fluctuations in heart rate in the human foetus during labour	LaBelle, Keith Stanley
Continuous measurement of scalp tissue oxygen tension and carotid arterial oxygen tension in the fetal lamb	Aarnoudse, J G // Oeseburg, B // Kwant, G // Huisjes, H J // Zijlstra, W G
Analysis of maternal and fetal cardiovascular systems during hyperglycemic pregnancy in the nonobese diabetic mouse	Aasa, K L // Kwong, K K // Adams, M A // Croy, B A
Successful pregnancy in a patient with hemodialysis in Iraq	Abd, K H // Al-Shamma, I
Limitations of current definitions of miscarriage using mean gestational sac diameter and crown-rump length measurements: A multicenter observational study	Abdallah, Y // Daemen, A // Kirk, E // Pexsters, A // Naji, O // Stalder, C // Gould, D // Ahmed, S // Guha, S // Syed, S // Bottomley, C // Timmerman, D // Bourne, T
Fetal fibronectin (Quick Check fFN test®) for detection of premature rupture of fetal membranes	Abdelazim, I A
Is expectant management of early-onset severe preeclampsia worthwhile in low-resource settings?	Abdel-Hady, E.-S. // Fawzy, M // El-Negeri, M // Nezar, M // Ragab, A // Helal, A S
For how long should oxytocin be continued during induction of labour?	Abdelhamid, E E
Birth outcome after caesarean section among mothers who delivered by caesarean section under general and spinal anesthesia at Gondar University teaching hospital north-west Ethiopia	Abdissa, Z // Awoke, T // Belayneh, T // Tefera, Y
Slovenian recommendations for vaginal birth after caesarean section | Slovenska priporočila za vaginalni porod po carskem rezu	Abdulkhalikova, D // Bregar, A T // Sršen, T P
Characteristics of the fetoplacental system in dynamics of pregnancy of women with gestational diabetes mellitus	Abdullayeva, N E
Massive fetomaternal hemorrhage with cardiotocographic sinusoidal rhythm. A case presentation and literature review | Hemorragia fetomaterna masiva con patrón cardiotocográfico sinusoidal. presentación de un caso y revisión de la literatura	Abehsera-Davó, D // Iglesias-Sánchez, C // Dans, F M // González-González, A
Congenital cardiac fibroma: An unusual presentation	Abend, M // Tirosh, E // Grishkan, A // Gonen, R
AI for dynamic team-mate adaptation in games	Abraham, A T // McGee, K
Bakri balloon placement in the successful management of postpartum hemorrhage in a bicornuate uterus: A case report	Abraham, C
Markedly elevated levels of inflammatory cytokines in maternal serum and peritoneal washing during arrested labor	Abramov, Y // Ezra, Y // Elchalal, U // Ben-Shachar, I // Fasouliotis, S J // Barak, V
Methodology for multifractal analysis of heart rate variability: from LF/HF ratio to wavelet leaders	Abry, P // Wendt, H // Jaffard, S // Helgason, H // Goncalves, P // Pereira, E // Gharib, C // Gaucherand, P // Doret, M
Pregnancy in women with heart disease and management of the newborn | CONTROL Y TRATAMIENTO DE LA EMBARAZADA CON CARDIOPATIA Y DEL RECIEN NACIDO	Abuli, M Puig // Chacon, M Jurado // Buruaga, J D Saenz De
Factor V Leiden and prothrombin G20210A gene mutations in women with a history of thrombosis during pregnancy: Relation to pregnancy outcomes for mother and fetus	Abu-Skeen, I A // Mohamed, A A // Moustafa, N N // Badawy, M E
Oxygen uptake of the human fetus at term	Acharya, G // Sitras, V
Mechanisms of meconium passage: Cholinergic stimulation of electromechanical coordination in the fetal colon	Acosta, R // Oyachi, N // Lee, J J // Lakshmanan, J // Atkinson, J B // Ross, M G
Long-term hypoxia alters ovine fetal endocrine and physiological responses to hypotension	Adachi, K // Umezaki, H // Kaushal, K M // Ducsay, C A
Anaesthesia for caesarean section. Comparison of two general anaesthetic regimens and spinal anaesthesia | Anästhesie zur sectio caesarea. Ein vergleich von zwei verfahren der allgemeinanästhesie sowie der spinalanästhesie	Adams, H A // Meyer, P // Stoppa, A // Müller-Goch, A // Bayer, P // Hecker, H
Regression of fetal heart block and myocardial echogenicity with steroid therapy in maternal Sjögren's syndrome	Adams, L L // Gungor, S // Salim, M // Harman, C R // Baschat, A A
Accuracy of sonography to predict estimated weight in fetuses with gastroschisis	Adams, S R // Durfee, S // Pettigrew, C // Katz, D // Jennings, R // Ecker, J // House, M // Benson, C B // Wolfberg, A
Laparoscopic cholecystectomy during pregnancy | Laparoskopisk kolecystektomi under graviditet	Adamsen, S // Jacobsen, B // Bentzon, N
Contemporary issues in women's health	Adanu, R M K // Boama, V // Guinto, V T // Sosa, C G
Chorioangioma of the placenta. Causing fetal distress	Adducci, J E
Womb or tomb	Adelsperger, D // Graham, A
Phases of second stage labor. Four descriptive case studies	Aderhold, K J // Roberts, J E
Snake bite in third trimester of pregnancy with systemic envenomation and delivery of a live baby in a low resource setting: A case report	Adewole, A A // Ugiagbe, O A // Onile, T G // Joseph, G A // Kassim, O D // Medupin, P F // Adeniran, A S
Fetal indications for cesarean section in the Obstetrical and Gynecological Clinic of the University of Perugia in the 5-year period 1972--1976 | Le indicazioni fetali al taglio cesareo, nella Clinica Ostetrica e Ginecologica dell'Università di Perugia nel quinquennio 1972--1976	Affronti, G // Giannone, E // Pagano, N
The Evolution of an Antepartum Testing Program	AFRIAT, C I
Six hourly vaginal misoprostol versus intracervical dinoprostone for cervical ripening and labor induction	Agarwal, N // Gupta, A // Kriplani, A // Bhatla, N // Parul
Extraction of fetal electrocardiographic signals using neural network	Agarwal, N // Prasad, D V // Swarnalatha, R
Fetal tachycardia without fetal distress	Agarwala, B N
Retinopathy of prematurity screening leading to cardiopulmonary arrest: Fatal complication of a benign procedure	Agrawal, Y // Patri, S // Kalavakunta, J K // Gupta, V
Neonatal alloimmune neutropenia: Still a diagnostic and therapeutical challenge	Águeda, S // Rocha, G // Ferreira, F // Vítor, B // Lima, M // Guimarães, H
Insufficient pain relief in vacuum extraction deliveries: A population-based study	Ahlberg, M // Saltvedt, S // Ekéus, C
Risks and indications for cesarean sections in primiparous women: A case-control study	Ahmed, S // Alsheeha, M // Alsammani, M
Dual boot MacBook deployment project	Ahn, C G
Correlation between gender by ultrasound and fetal karyotype in first and early second trimester of pregnancy	Aiello, H // Otano, L // Lippold, S // Matayoshi, T // Gadow, E
Forceps delivery at the University College Hospital, Ibadan, Nigeria	Aimakhu, C O // Olayemi, O // Enabor, O O // Oluyemi, F A // Aimakhu, V E
Umbilical cord venous progesterone at term delivery in relation to mode of delivery	Aisien, A O // Towobola, O A // Otubu, J A M // Imade, G E
Is amnioinfusion effective enough to reduce perinatal mortality?	Ajmal, W // Zaki, A // Aliya, Bashir // U., Naveeda // Pashtana, Minhas // Z.
The VRT revolution	Akay, M
Prenatal constriction of the ductus arteriosus following maternal diclofenac medication in the third trimester	Aker, K // Brantberg, A // Nyrnes, S A
The effect of chorionic villus sampling on fetal heart rate	Akhlaghpoor, S // Hosseinipoor, T
Sub-epithelial connective tissue graft and enamel matrix derivative in the management of a localized gingival recession defect: A case report	Akram, Z // Khawaja, N A // Rashid, H // Vohra, F
Antioxidative properties of phenolic acids and interaction with endogenous minor components during frying	Aladedunye, F A // Przybylski, R
Placental score and neonatal outcome: A clinical and pathologic study	Aladjem, S // Perrin, E // Fanaroff, A
Real time fetal ECG monitoring based on a personal computer using correlation technique	Alaluf, Alex // Sadeh, Dror // Abboud, Shimon
Direct fetal electrocardiography | Electrocardiografía fetal directa	Alatriste, V M // Lowenberg, E // Vargas, C // Patiño, E O
Hospital setting for birth and use of medical procedures in low-risk women	Albers, L L // Savitz, D A
Critical analysis of a high percentage of caesarean section, particularly with regard to infantile morbidity (author's transl) | Kritische Analyse einer hohen Kaiserschnittfrequenz unter besonderer Berücksichtigung der kindlichen Morbidität	Albrecht, H
Some remarks concerning the fetal heart rate total dip areas	Albrecht, H // Bokelmann, J // Morgenstern, J // Schmidt, H
CTG score and Doppler sonography in fetal growth retardation and maternal hypertonie | CTG-score und Doppler-sonographie bei fetaler wachstumsretardierung und maternaler hypertonie	Albus, P // Künzel, W
Induction of labor and perinatal outcome: The impact of the amniotic fluid index	Alchalabi, H A // Obeidat, B R // Jallad, M F // Khader, Y S
The effect of maternal pushing on fetal cerebral oxygenation and blood volume during the second stage of labour	Aldrich, C J // D'Antona, D // Spencer, J A D // Wyatt, J S // Peebles, D M // Delpy, D T // Reynolds, E O R
External cephalic version for breech presentation at term: A prospective interventional study	Al-Jwadi, S A // Al-Ibrahim, B L H
Down the rabbit hole: a case against routine ultrasound	Alkhas, E
Double nuchal umbilical cord and breech presentation: The value of close follow-up	Al-Kouatly, H B // Schuster, S S // Skupski, D W
Comparison of vaginal misoprostol tablet with oxytocin infusion for induction of labor in term pregnancy	Allameh, Z // Rouholamin, S // Hekmat, R
First trimester ultrasound tests alone or in combination with first trimester serum tests for Down's syndrome screening	Alldred, S K // Takwoingi, Y // Guo, B // Pennant, M // Deeks, J J // Neilson, J P // Alfirevic, Z
Operational oceanography using the new SeaSoar undulator: New instruments designed to handle real-time data from multiple instruments, all transmitting up a single data link	Allen, J // Cornell, V // Moore, C M // Crisp, N // Dunning, J
Acute effects of nitrendipine in pregnancy‐induced hypertension	ALLEN, J // MAIGAARD, S // FORMAN, A // JACOBSEN, P // JESPERSEN, L T // HANSEN, K P B // ANDERSSON, K E
What's new in...obstetrics and gynaecology	Allen, J A // Selby, K F
Antepartum diagnosis and intrapartum management of lethal renal defects	Allen, R W // Rehm, N E // Scott, J R // Kochenour, N K
Epidemiological risk factors and perinatal outcomes of congenital anomalies | Fatores de risco epidemiolÃ³gicos e resultados perinatais das anomalias congÃªnitas	Almeida, L F G // JÃºnior, E Araujo // Crott, G C // Okido, M M // Berezowski, A T // Duarte, G // Marcolin, A C
Fetal lateral ventricular width: What should be its upper limit? A prospective cohort study and reanalysis of the current and previous data	Almog, B // Gamzu, R // Achiron, R // Fainaru, O // Zalel, Y
Effects of a cognitive training program and sleep hygiene for executive functions and sleep quality in healthy elderly | Efeitos de um programa de treino cognitivo e da higiene do sono para as funções executivas e para a qualidade de sono em idosos saudáveis	Almondes, K M de // Leonardo, M E M // Moreira, A M S
Factors affecting the rate and the indications of primary caesarean section	Al-Mulhim, A // Abu-Heija, A T // Ali, A H M // Bahnasy, A
Lawrence D. Longo: From chronic fetal hypoxia to proteomic predictors of fetal distress syndrome - A life devoted to research and mentoring based on virtue-ethics	Alonso, J G
An ergonomic display for maternal-fetal monitoring during labor	Alonso-Betanzos, A // Hernandez-Sande, C
NST expert: An intelligent program for NST interpretation	Alonso-Betanzos, A // Moret-Bonillo, V // Devoe, L D // Searle, J R // Boveda-Alvarez, C
On-line monitoring of fetal ECG	Alpar, H // Beksac, S // Koymen, H
Preliminary report: Immunoperoxidase-linked human placental lactogen as a histopathologic index of perinatal morbidity and mortality	Altshuler, G // Bault, L E De
Hemoglobin level in the human fetus and its relation to the acid base status and other fetal maternal parameters	Alvarez, P Acien // Mateu, V Salvatierra
Dermatoses of pregnancy | Schwangerschaftsdermatosen	Ambros-Rudolph, C M
The importance of serum bile acid level analysis and treatment with ursodeoxycholic acid in intrahepatic cholestasis of pregnancy: A case series from central Europe	Ambros-Rudolph, C M // Glatz, M // Trauner, M // Kerl, H // Müllegger, R R
Cardiotocography and ST analysis for intrapartum fetal monitoring	Amer-Wåhlin, I // Kjellmer, I // Maršál, K // Olofsson, P // Rosén, K G
Foetal ECG and STAN technology - A review	Amer-Wåhlin, I // Yli, B // Arulkumaran, S
10 Cerebral handicap in full-term neonates related to the mechanical forces of labour	Amiel-Tison, C // Sureau, C // Shnider, S M
Primipara in advanced age with myomatous uterus - Caesarean section with complications | KAISERSCHNITTKOMPLIKATIONEN BEI ALTER ERSTGEBARENDER MIT UTERUS MYOMATOSUS	Anastasiadis, P // Zippel, W
Liver transplantation during pregnancy in a patient with acute liver failure | Trasplante hepático durante el embarazo en una paciente con insuficiencia hepática aguda grave	Anders, M // Quiñonez, E // Goldaracena, N // Osatnik, J // Fernández, J L // Viola, L // Jeanes, C // Illia, R // Comignani, P // McCormack, L // Mastai, R
Neonatal Status in Relation to Incision Intervals, Obstetric Factors, and Anesthesia at Cesarean Delivery	Andersen, H F // Auster, G H // Marx, G F // Merkatz, I R
Detecting critical patterns in maternal-fetal heart rate signals	Anderson, B L // Scerbo, M W // III, L A Belfore // Abuhamad, A Z
Recent trends in cesarean section rates in Ontario	Anderson, G M // Lomas, J
Successful management of antenatal presentation of cor triatriatum	Anderson, J A // Kennelly, M M
Observer's performance and perceptual sensitivity for detecting critical patterns in static maternal-fetal heart rate images	Anderson-Montoya, B L // Scerbo, M W // Kennedy, R A // II, L A Belfore // Abuhamad, A Z // Davis, S S // Chauhan, S P
A case of an exit (ex-utero intrapartum treatment) procedure for a fetal giant oronasopharyngeal tumor	Ando, M // Bougaki, M // Tamai, Y // Araki, Y // Yamada, Y
Non-invasive Fetal ECG Signal Quality Assessment for Multichannel Heart Rate Estimation	Andreotti, F // Graser, F // Malberg, H // Zaunseder, S
The variability of fetal breathing movements in normal human fetuses at term	Andrews, J // Shime, J // Gare, D // Salgado, J // Whillans, G
Impaired reproductive performance of the unicornuate uterus: Intrauterine growth retardation, infertility, and recurrent abortion in five cases	Andrews, M C // Jones, H W
Maternal and perinatal effects of hypertension at term	Andrews, W W // Cox, S M // Sherman, M L // Leveno, K J
Compound Presentation Following External Version	Ang, L T
Systemic mastocytosis with diffuse cutaneous involvement and haematological disease presenting in utero treated unsuccessfully with vincristine	Angus, J // Leach, I H // Grant, J // Ravenscroft, J C
Strategic assessment of the availability of pediatric trauma care equipment, technology and supplies in Ghana	Ankomah, J // Stewart, B T // Oppong-Nketia, V // Koranteng, A // Gyedu, A // Quansah, R // Donkor, P // Abantanga, F // Mock, C
PROCEEDINGS OF THE ANNUAL CONFERENCE ON ENGINEERING IN MEDICINE AND BIOLOGY, 29TH, 1976	Anon
Morphological and functional pelvic floor defects from a gynaecological viewpoint | Morphologische und funktionelle beckenbodenstorungen aus gynakologischer sicht	Anthuber, C // Lienemann, A
Morphological and functional pelvic floor defects from a gynaecological viewpoint | Morphologische und funktionelle beckenbodenstörungen aus gynäkologischer sicht	Anthuber, C // Lienemann, A
Current status of continuous fetal pH monitoring	Antoine, C // Silverman, F // Young, B K
Anomaly detection in medical treatment to discover unusual patient management	Antonelli, D // Bruno, G // Chiusano, S
Simultaneous monitoring of head-to-cervix forces, intrauterine pressure and cervical dilatation during labour	Antonucci, M C // Pitman, M C // Eid, T // Steer, P J // Genevier, E S
Larger expansions of the CTG repeat in muscle compared to lymphocytes from patients with myotonic dystrophy	Anvret, M // Ahlberg, G // Grandell, U // Hedberg, B // Johnson, K // Edstrom, L
Incidence of Caesarean section delivery in District Sialkot	Anwar, A // Ansar, A // Saba, N
Assessment of fetal weil-being in methadone-maintained pregnancies: Abnormal nonstress tests	Anyaegbiinam, A // Tran, T // Jadali, D // Randolph, G // Mikhail, M S
Infective endocarditis during pregnancy: report of a case	Aoyagi, S // Akasu, K // Amako, M // Yoshikawa, K // Hori, H
Two-dimensional real-time ultrasound in the assessment of fetal activity in single and multiple pregnancy	Arabin, B
Fetal behaviour in multiple pregnancy: Methodical, clinical and scientific aspects | FETALES VERHALTEN BEI MEHRLINGSGRAVIDITAT: METHODISCHE, KLINISCHE UND WISSENSCHAFTLICHE ASPEKTE	Arabin, B // Eyck, V J // Wisser, J // Versmold, H // Weitzel, H K
Fetal 'economy mode' circulation illustrated on the basis of quantitative Doppler blood flow parameters | DIE 'SPARSCHALTUNG' DES FETALEN KREISLAUFS DARGESTELLT ANHAND VON EIGENEN QUANTITATIVEN DOPPLER-BLUFLUSSENPARAMETERN	Arabin, B // Saling, E
Clinical protocol for labor induction: Consensus proposal | Protocolo clínico para inducción del trabajo de parto: Propuesta de consenso	Aragón-Hernández, J P // ávila-Vergara, M A // Beltrán-Montoya, J // Calderón-Cisneros, E // Caldiño-Soto, F // Castilla-Zenteno, A // García-Espinosa, M // Gil-Márquez, J // Gudiño-Ruiz, E N // Hernández-Rivera, C // Loya-Montiel, L // Salvador-Domínguez, G // Vadillo-Ortega, F
Longitudinal assessment of behavioural transitions in healthy human fetuses during the third trimester of pregnancy	Arduini, D // Rizzo, G // Massacesi, M // Romanini, C // Mancuso, S
Randomized comparison of misoprostol vs. dinoprostone for cervical ripening and labor induction	Arias, F // Buser, D // Mora, G
Graphic presentation of the labor advancement in continuous epidural analgesia	Armatys, A
Congenital heart disease in pregnancy in a low-income country	Arora, N // Kausar, H // Jana, N // Mandal, S // Mukherjee, D // Mukherjee, R
Human placental lactogen and chorionic gonadotropin in diabetic pregnancies | HUMANES PLAZENTARES LAKTOGEN UND CHORIONGONADOTROPIN BEI DIABETISCHEN SCHWANGERSCHAFTEN	Artner, J // Baumung, H // Ogris, E
Relationship between blood pH, heart rate and meconium in the foetus, during the second stage of labour	Arto-Medrano, F // Torres, A V // Avila, F J R
Failed Induction of Labour	Arulkumaran, S // Gibb, D M F // TambyRaja, R L // Heng, S H // Ratnam, S S
Intrapartum, atraumatic, non-asphyxial intracranial hemorrhage in a full-term infant	Asakura, H // Schifrin, B S // Myers, S A
Puerperal cardiomyopathy and pulmonary edema after cesarean section | Miocardiopatía periparto y edema pulmonar tras cesárea	Asensi, P Doménech // Hernández-Palazón, J // Serrano, J A Tortosa // López, S Burguillos // Miranda, B Alonso
An audit of increasing caesarean rate in a teaching hospital	Asghar, S // Hamayon, A // Awan, F // Awan, A
Fetal laceration injury during cesarean delivery	Asgharnia, M // Esmailpour, N
User placement of a visual aid for detecting critical signals in fetal-heart rate tracings: A Yoke-control study	Ashdown, A J // Scerbo, M W // Anderson-Montoya, B L // Belfore, L A // Abuhamad, A Z // Davis, S S
Effect of amnioinfusion for meconium stained amniotic fluid on perinatal outcome	Ashfaq, F // Shah, A A
Parturients with hypertrophic cardiomyopathy: case series and review of pregnancy outcomes and anesthetic management of labor and delivery	Ashikhmina, E // Farber, M K // Mizuguchi, K A
Pre-induction cervical ripening: Comparing between two vaginal preparations of dinoprostone in women with an unfavorable cervix	Ashwal, E // Hiersch, L // Melamed, N // Manor, Y // Wiznitzer, A // Hod, M // Yogev, Y
Maternal and neonatal outcomes in 89 patients with Takayasu Arteritis (TA): Comparison before and after the TA diagnosis	Assad, A P L // Silva, T F Da // Bonfa, E // Pereira, R M R
Epilepsy in children and adolescents with mental retardation followed in specialized institutions «Envol» in Lomé, Togo | Place de l'épilepsie chez les enfants et les adolescents souffrant de retard mental dans les centres «Envol» de Lomé, Togo	Assogba, K // Belo, M // Balogou, A A K // Akakpo, M // Agbodjan-Djossou, A O // Kumako, V V // Apetse, K // Kombate, D // Bakonde, B // Agbéré, D // Grunitzky, E K // Assimadi, K
Antepartal computer tomography - Signs of premature labor and choice of delivery time. A case study of habitual abortion | Das antepartuale CTG - Fruhgeburtszeichen und Wahl des Entbindungszeitpunktes. Fallbeispiel bei habituellem Abortsyndrom	Athanassiou, N // Künzel, W
How to plan and manage reserves effectively	Atkins, K L
Primary fetal hydrothorax successfully treated with repeated thoracentesis. Report of a case | Hydrothorax foetal primitif traite avec succes par thoracocenteses iteratives. Rapport d'un cas	Aubard, Y // Derouineau, I // Ronayette, D // Magendie, S // Chinchilla, A M // Piver, P
Pregnancy complicated by calculi in the upper urinary tract. Clinical aspects and treatment | GROSSESSE ET LITHIASE DU HAUT APPAREIL URINAIRE. ASPECTS CLINIQUES ET CONDUITE THERAPEUTIQUE	Aubert, J // Dore, B // Moreau, P // Giraud, J R
Global friendship through space education motives new generation for more secure world	Author, S W // Author, R T Y
Proceedings of the first international workshop on continuous tissue pH measurements in obstetrics--Heidelberg, March 10, 1978	available]
NIH Consensus Development Conference summary--Cesarean childbirth	available]
Panel discussion: cesarean section. March of Dimes Symposium - perinatal care in the 1980's. November 17, 1980	available]
Caesarean childbirth. Summary of an NIH consensus statement	available]
The National Institutes of Health consensus development statement of Cesarean childbirth. A summary	available]
Advances in fetal echocardiography. Proceedings of the International Workshop on Fetal Electrocardiography. Nottingham, November 25-27, 1985	available]
Chapter 12 Ultrasound in perinatal medicine	available]
Amnioinfusion for meconium staining did not reduce the cesarean section rate	available]
Birth asphyxia - Cerebral palsy	available]
Case study of a women with pre-eclampsia	available]
Proceedings - 6th International Workshop on Enterprise Networking and Computing in Healthcare Industry, Healthcom 2004	available]
Quota régime: It's not over yet!	available]
Preventing infant death and injury during delivery	available]
Vaginal birth after previous cesarean section	available]
Proceedings ITCC 2005 - International Conference on Information Technology: Coding and Computing	available]
Guidelines for vaginal birth after previous caesarean birth	available]
Workforce development programs combat welder shortage	available]
Welcome to weld camp	available]
RN removed FHR monitor to make room: $3.8 million verdict. CASE ON POINT: Long v. Wader, 2007 ALSC 1041887--08/31/07) So.2d-AL	available]
Information from your family doctor. Electronic fetal monitoring	available]
AWHONN Position Statements. Amniotomy and placement of internal fetal spiral electrode through intact membranes	available]
2009 3rd International Conference on Pervasive Computing Technologies for Healthcare - Pervasive Health 2009, PCTHealth 2009	available]
Welding help for the Guangzhou Metro	available]
Did Dr. &amp; nurse fail notify pregnant Pt. to D/C Benicar? Mobile OB-GYN, PC. v. Baggett, 2009-AL-0615.006 (6/12/2009)-AL	available]
Polish gynaecological society giudelines on perinatal care and delivery management | Rekomendacje zespołu ekspertów Polskiego Towarzystwa Ginekologicznego dotycza{ogonek}ce opieki okołoporodowej i prowadzenia porodu	available]
LEMEDS 2011 - Proceedings of the Workshop on Learning from Medical Data Streams 2011, In Conjunction with the 13th Conference on Artificial Intelligence in Medicine, AIME 2011	available]
Clinical practice guidelines of the team of experts of the polish gynecological society: Management of the intrahepatic cholestasis of pregnancy | Rekomendacje Zespolu Ekspertów Polskiego Towarzystwa Ginekologicznego dotyczace postepowania w wewnatrzwatrobowej cholestazie ciezarnych	available]
Feasibility and safety study of a new device (Odón device) for assisted vaginal deliveries: Study protocol	available]
Informatics and Management Science VI	available]
Share with women. Fetal heart rate monitoring in labor	available]
Obstetric care consensus no. 1: Safe prevention of the primary cesarean delivery	available]
Proceedings - 2015 6th IEEE International Workshop on Advances in Sensors and Interfaces, IWASI 2015	available]
Keeping up to speed	available]
Proceedings - 2015 13th International Conference on Frontiers of Information Technology, FIT 2015	available]
Proceedings - 2017 International Conference on Machine Vision and Information Technology, CMVIT 2017	available]
Proceedings of SPIE - The International Society for Optical Engineering	available]
Effects of a partially home-based exercise program for women with gestational diabetes	Avery, M D // Leon, A S // Kopher, R A
Association of isolated polyhydramnios at or beyond 34 weeks of gestation and pregnancy outcome	Aviram, A // Salzer, L // Hiersch, L // Ashwal, E // Golan, G // Pardo, J // Wiznitzer, A // Yogev, Y
Pregnancy Outcome in Women with Decreased Sensation of Fetal Movements at Term According to Parity	Aviram, A // Shmueli, A // Hiersch, L // Ashwal, E // Wiznitzer, A // Yogev, Y // Hadar, E
Neonatal recognition of familial dysautonomia	Axelrod, F B // Porges, R F // Sein, M E
Reviewer Comments	Axelsson, O
Intrauterine growth retardation - The role of insulin-like growth factors in the regulation of fetal growth | Die intrauterine wachstumsretardierung (IUGR) - Zur rolle der insulin- like growth factors in der regulation fetalen wachstums	Axt, R // Jensen, A // Schmidt, W // Berger, R
Predictors of birth outcomes related to women with a previous caesarean section: experience of a Motherhood Center, Bizerte | Facteurs prédictifs de l’issue de l’accouchement sur utérus unicicatriciel, expérience du centre de Maternité de Bizerte	Ayachi, A // Derouich, S // Morjene, I // Mkaouer, L // Mnaser, D // Mourali, M
Midwife attendance during labour and its relation to interventions and outcome of birth | Zusammenhänge zwischen anwesenheit der hebamme, interventionen und dem outcome der geburt	Ayerle, G M // Hecker, H // Frömke, C // Hillemanns, P // Groß, M M
Myotonic dystrophy: Clinical and molecular spectrum in kwa zulu natal, south Africa | La myotonie dystrophique: Etude clinique et moleculaire au kwa zulu natal, republique sud africaine	Ayesha, M // Alfred, B P L // Renu, S // Kumari, H P
Intrapartum fetal surveillance	Ayres-De-Campos, D
Early development and unstable genes in schizophrenia: Preliminary results	Ayton, A // Morris, A G // Tyson, P J // Hunt, D // Mortimer, A M // Cottrell, D
Treatment of breast cancer during pregnancy: Regimen selection, pregnancy monitoring and more	Azim, H A // Mastro, L Del // Scarfone, G // Peccatori, F A
Ante- and intra-partum factors that predict increased need for neonatal resuscitation	Aziz, K // Chadwick, M // Baker, M // Andrews, W
Acute feTal behavioral Response to prenatal Yoga: A single, blinded, randomized controlled trial (TRY yoga) Presented in oral format at the 82nd annual meeting of the Central Association of Obstetricians and Gynecologists, Charleston, SC, Oct. 21-24, 2015	Babbar, S // Hill, J B // Williams, K B // Pinon, M // Chauhan, S P // Maulik, D
Axial ultrasonographic imaging of the fetal maxilla for accurate characterization of facial clefts	Babcook, C J // McGahan, J P
Intramuscular fetal corticosteroid therapy: Short-term effects on the fetus	Babovic, I // Plesinac, S // Opalic, J // Devrnja, V // Pavlovic, I // Radojicic, Z // Plecas, D // Radunovic, N // Ljubic, A
Gastric carcinoma presenting as pericardial tamponade during pregnancy	Bačić, B // Mišić, Ž // Kovačić, V // Sprung, J
Lean manufacturing boot camps at the university of Kentucky	Badurdeen, F // Cooper, B // Hall, A // Holloway, L // Marksberry, P // McGinnis, A // Price, J
Routine investigations might be useful in pre-eclampsia, but not in gestational hypertension	Bailey, D J // Walton, S M
Vaginal birth after caesarean section in a population with a low overall caesarean section rate	Bais, J M J // Borden, D M R Van der // Pel, M // Bonsel, G J // Eskes, M // Slikke, H J W Van der // Bleker, O P
Work in progress: WE CAN: Introducing high school girls to electrical engineering	Baker, M C // Karp, T
Medico-legal problems in obstetrics | Aspekty prawne w położnictwie	Baker, P N
Transabdominal reduction of equine twin pregnancies | Riduzione transaddominale della gravidanza gemellare nel cavallo	Ball, B A
Fetal brain magnetic resonance imaging and long-term neurodevelopmental impairment	Banović, V // Škrablin, S // Banović, M // Radoš, M // Gverić-Ahmetašević, S // Babić, I
Intrapartum amnioinfusion in meconium-stained liquor: A case-control study	Bansal, N // Gupta, V // Nanda, A // Chaudhary, P // Tandon, A // Behl, N
Results of a Five‐Year Prospective Study Using a Feto‐Pelvic Scoring System For Term Singleton Breech Delivery After Uncomplicated Pregnancy	Barlöv, K // Larsson, G
The Effect of Type of Delivery on Neonatal Outcome in Singleton Infants of Birth Weight of 1,000 g or Less	Barrett, J M // Boehm, F H // Vaughn, W K
Per partum acidosis: Interest and feasibility of cerebral Doppler during labor | Intérêt et faisabilité du Doppler cérébral en cours de travail pour prédire une acidose néonatale	Barrois, M // Chartier, M // Lecarpentier, E // Goffinet, F // Tsatsaris, V
The prevention of fetal asphyxia	Bartholomew, R A
Familial junctional ectopictachycardia: Clinical and pathological findings | Forma familiar de la taquicardia ectópica de la unión: Hallazgos anatomoclínicos	Bartolomé, F Benito // González, E Tejerina // González, J I Rodríguez
[truncated: 9,085 more rows]

## Sheet: Crowd Possibly relevant
Title	Author
[truncated: 173 more rows]

## Sheet: Core team Timings
RecordID	Decision	Datestart	Dateend
[truncated: 5,875 more rows]

## Sheet: Crowd Timings
RecordID	Decision	Datestart	Dateend
[truncated: 6,526 more rows]

[truncated: 3 more sheets: User totals, User unsure, User decisions]
